# Supplementary material for: N-{(2S)-3-Hy­droxy-4-[(5-methyl-1,3,4-thia­diazol-2-yl)sulfan­yl]-1-phenyl-2-but­yl}-4-methyl­benzene­sulfonamide
Source: Acta Crystallogr Sect E Struct Rep Online. 2011 Aug 27;67(Pt 9):o2447–8. doi: 10.1107/S1600536811033575 (PMC3200695; doi:10.1107/S1600536811033575)
Supplement: Supplementary file 2 [file e-67-o2447-Isup2.hkl]

#
# h,k,l, Fc-squared, Fo-squared, sigma(Fo-squared) and status flag
#
data_I
_shelx_title ' 2010src0494.res in P2(1)2(1)2(1)'
_shelx_refln_list_code          4
_shelx_F_calc_maximum      220.67
_exptl_crystal_F_000       944.00
_reflns_d_resolution_high  0.8409
 
loop_
 _symmetry_equiv_pos_as_xyz
 'x, y, z'
 '-x+1/2, -y, z+1/2'
 'x+1/2, -y+1/2, -z'
 '-x, y+1/2, -z+1/2'
 
_cell_length_a     5.0420
_cell_length_b    18.4840
_cell_length_c    22.9650
_cell_angle_alpha  90.000
_cell_angle_beta   90.000
_cell_angle_gamma  90.000
 
_shelx_F_squared_multiplier     1.000
 
loop_
 _refln_index_h
 _refln_index_k
 _refln_index_l
 _refln_F_squared_calc
 _refln_F_squared_meas
 _refln_F_squared_sigma
 _refln_observed_status
   2   0   0     2690.93     2850.45    419.59 o
   4   0   0     1303.77     1286.08    179.61 o
   1   1   0    25518.17    24770.80   1096.86 o
   2   1   0     1472.08     1271.51     75.47 o
   3   1   0      193.03      139.48     48.60 o
   4   1   0       22.57      -30.01     44.66 o
   5   1   0      324.20      175.83     54.15 o
   1   2   0      253.58      303.38     34.45 o
   2   2   0     2234.56     2288.44    109.28 o
   3   2   0     1004.51      964.34     60.75 o
   4   2   0      254.60      340.37     52.57 o
   5   2   0        5.13       11.05     84.61 o
   1   3   0     7172.07     7342.59    217.13 o
   2   3   0      583.16      468.42     53.04 o
   3   3   0     2046.27     2245.50    149.33 o
   4   3   0     1578.33     1456.27     88.76 o
   5   3   0      196.50      129.12     95.12 o
   0   4   0     1304.50     1540.97     90.32 o
   1   4   0    19124.99    20335.67    566.65 o
   2   4   0     2064.01     1898.00     72.55 o
   3   4   0     2946.64     2850.77    131.60 o
   4   4   0     1317.59     1271.47    117.81 o
   5   4   0       24.83      -27.12     52.14 o
   1   5   0     1814.95     1720.46     64.71 o
   2   5   0      128.98      183.27     56.20 o
   3   5   0     2922.72     3361.04    117.15 o
   4   5   0      670.15      607.85     86.68 o
   5   5   0       41.22       25.22     56.47 o
   0   6   0     1126.89      945.33     65.12 o
   1   6   0     1098.18      936.07     60.02 o
   2   6   0     5231.23     5368.11    172.14 o
   3   6   0     1143.00     1137.02     85.51 o
   4   6   0      502.06      577.72     63.20 o
   5   6   0      227.73      280.18     73.16 o
   1   7   0      213.97      150.70     51.64 o
   2   7   0     2682.97     2368.17     90.08 o
   3   7   0      514.20      456.21     40.04 o
   4   7   0       36.40       15.67     79.64 o
   5   7   0      146.22      179.84     39.49 o
   0   8   0      475.31      431.01     63.22 o
   1   8   0     2171.44     2167.53     81.64 o
   2   8   0     2096.47     2167.85     81.18 o
   3   8   0        0.05        5.24     34.25 o
   4   8   0      687.40      669.44     75.41 o
   5   8   0      175.85      273.79     42.17 o
   1   9   0      185.96      138.48     40.19 o
   2   9   0        5.03       27.18     33.46 o
   3   9   0      235.87      277.24     50.48 o
   4   9   0      113.06      243.67     68.20 o
   5   9   0      894.84     1031.60     83.18 o
   0  10   0      423.69      393.52     71.78 o
   1  10   0       46.44       75.73     34.04 o
   2  10   0       22.94       81.70     39.95 o
   3  10   0      393.26      361.47     42.19 o
   4  10   0       10.26        1.45    111.11 o
   5  10   0      443.92      371.20     94.24 o
   1  11   0     1593.14     1510.18     77.41 o
   2  11   0      137.85      139.30     33.37 o
   3  11   0      188.69      126.62     41.85 o
   4  11   0      527.14      427.63     86.79 o
   5  11   0       14.71       60.17     60.06 o
   0  12   0      137.08       88.25     51.78 o
   1  12   0      265.10      193.20     41.68 o
   2  12   0      132.24      150.40     63.19 o
   3  12   0      635.05      485.02     59.48 o
   4  12   0      655.65      759.71     77.02 o
   5  12   0      164.51      183.46     66.94 o
   1  13   0     1532.27     1578.16     94.70 o
   2  13   0       77.35       65.23     37.83 o
   3  13   0       54.54        1.96     48.36 o
   4  13   0      142.16      227.50     80.14 o
   0  14   0      450.29      357.04     51.82 o
   1  14   0      282.80      275.16     45.19 o
   2  14   0      100.51      178.20     46.65 o
   3  14   0      136.00       15.17     96.22 o
   4  14   0       86.28       56.32     93.33 o
   1  15   0        1.61       82.72     71.61 o
   2  15   0      130.96      110.25     75.30 o
   3  15   0        1.54       28.91     77.65 o
   4  15   0       85.48      234.77     54.44 o
   0  16   0       95.22      114.76     90.20 o
   1  16   0      383.48      314.85    214.68 o
   2  16   0      122.04      147.12     88.95 o
   3  16   0     1168.87     1194.39    117.57 o
   4  16   0        6.62       67.46     67.58 o
   1  17   0      271.06      202.14     79.57 o
   2  17   0      329.06      371.07    223.27 o
   3  17   0      329.52      349.50     74.13 o
   0  18   0      124.38       13.36     89.70 o
   1  18   0       88.59      156.87     75.69 o
   2  18   0       30.19      -75.49     61.17 o
   3  18   0      133.58      238.84     69.04 o
   1  19   0       36.38      153.25     80.77 o
   2  19   0       48.76     -131.44     87.63 o
   3  19   0        7.85        6.80     89.27 o
   0  20   0     1637.75     1866.15    241.68 o
   1  20   0        2.39      147.43    193.88 o
   1  21   0        6.53       27.54     89.79 o
   1   0   1     2979.13     2701.43    163.99 o
   2   0   1     2678.13     3562.35    171.46 o
   3   0   1     2356.99     2677.31    124.50 o
   4   0   1       85.71      -59.91     73.93 o
   5   0   1      383.39      309.64     45.20 o
   1   1   1     2721.62     2996.04     69.25 o
   2   1   1     3273.23     3467.16     86.36 o
   3   1   1       49.16      151.71     51.64 o
   4   1   1     1525.59     1619.03     70.44 o
   5   1   1       73.68       49.70     29.47 o
   1   2   1     1266.49     1314.01     36.74 o
   2   2   1     2111.88     2112.08     59.86 o
   3   2   1      297.39      259.79     33.08 o
   4   2   1      427.57      401.77     55.80 o
   5   2   1     1317.33     1396.88     74.52 o
   0   3   1     3270.77     3628.90     92.52 o
   1   3   1    27693.07    27901.81    519.66 o
   2   3   1      277.59      350.50     31.98 o
   3   3   1     4227.13     4499.78    114.31 o
   4   3   1      471.18      416.52     66.58 o
   5   3   1      210.44      133.10     52.24 o
   0   4   1     1218.60     1476.17     51.84 o
   1   4   1     5303.14     5096.96    109.68 o
   2   4   1      732.14      692.21     34.23 o
   3   4   1      141.63      146.68     26.42 o
   4   4   1      389.95      573.85     67.11 o
   5   4   1       97.75       84.36     58.70 o
   0   5   1      105.83       53.38     29.26 o
   1   5   1      264.99      339.45     27.37 o
   2   5   1      982.53     1130.62     41.43 o
   3   5   1      201.42      202.38     37.02 o
   4   5   1      224.48      205.80     44.62 o
   5   5   1      248.05      308.99     56.76 o
   0   6   1        8.13      -23.89     30.97 o
   1   6   1     2300.09     2355.47     54.24 o
   2   6   1     3771.79     4037.87     88.79 o
   3   6   1      978.98      974.99     46.72 o
   4   6   1      780.79      870.84     70.82 o
   5   6   1       32.26       54.70     41.51 o
   0   7   1      570.57      496.28     37.77 o
   1   7   1     3888.91     4145.15     91.93 o
   2   7   1     4688.34     4685.30    106.36 o
   3   7   1      412.68      454.16     36.08 o
   4   7   1       43.46       18.36     55.90 o
   5   7   1       32.34       66.08     31.96 o
   0   8   1      144.94      151.37     31.19 o
   1   8   1       51.00      112.43     21.87 o
   2   8   1      216.06      168.84     36.37 o
   3   8   1      187.31      161.27     32.11 o
   4   8   1      364.50      308.22     41.34 o
   5   8   1       41.82       58.39     36.97 o
   0   9   1      203.18      217.95     30.04 o
   1   9   1      252.73      150.77     28.07 o
   2   9   1      662.02      644.07     28.68 o
   3   9   1      817.46      840.76     38.44 o
   4   9   1      240.99      306.23     43.50 o
   5   9   1       70.39      187.85     41.71 o
   0  10   1     2474.45     2725.80     93.02 o
   1  10   1     2744.28     2823.38     68.10 o
   2  10   1      996.65      906.45     34.50 o
   3  10   1       41.58       81.67     28.69 o
   4  10   1      126.06      145.42     44.60 o
   5  10   1      988.43      975.35     62.14 o
   0  11   1        5.71       45.70     31.96 o
   1  11   1      942.46      956.09     37.95 o
   2  11   1      413.12      398.76     24.12 o
   3  11   1       17.29       25.31     26.37 o
   4  11   1      302.89      409.61     85.14 o
   5  11   1       20.19      199.72    133.96 o
   0  12   1        4.76       15.74     38.34 o
   1  12   1      302.66      215.43     32.37 o
   2  12   1      241.28      138.41     30.99 o
   3  12   1      334.60      302.74     30.50 o
   4  12   1      190.12      175.68     40.14 o
   5  12   1      215.24      211.76     85.41 o
   0  13   1      968.62      895.49     59.08 o
   1  13   1       98.67       98.62     30.54 o
   2  13   1      689.35      644.80     35.97 o
   3  13   1      698.43      708.45     47.08 o
   4  13   1        4.36      -17.85     44.37 o
   0  14   1        0.09      -18.81     32.10 o
   1  14   1     1061.22      975.34     44.90 o
   2  14   1      576.56      479.40     47.28 o
   3  14   1      105.55       55.30     43.10 o
   4  14   1      836.48     1234.82     92.04 o
   0  15   1      180.38      394.84     69.26 o
   1  15   1     1097.70     1127.19     67.93 o
   2  15   1      126.41      261.50     88.98 o
   3  15   1      139.97       26.29     54.47 o
   4  15   1       18.47       51.13     43.01 o
   0  16   1      138.86       49.66     73.15 o
   1  16   1       40.80      347.26    107.87 o
   2  16   1      207.59      190.99     56.96 o
   3  16   1       51.66      -30.29     48.39 o
   4  16   1       75.31      305.68     64.09 o
   0  17   1      803.75      852.01    118.25 o
   1  17   1      312.63      292.16     78.93 o
   2  17   1      318.55      343.42     64.70 o
   3  17   1      331.43      371.22     55.31 o
   0  18   1       20.09       42.08     77.15 o
   1  18   1      369.61      351.46    123.36 o
   2  18   1      292.50      314.36     68.87 o
   3  18   1      191.42      193.83     46.57 o
   0  19   1     1467.45     1839.56    167.00 o
   1  19   1      199.64      406.72     79.81 o
   2  19   1      107.77      207.81     58.63 o
   3  19   1      115.94      258.35     58.15 o
   0  20   1        0.20      160.04    100.14 o
   1  20   1      132.90        3.14     73.02 o
   2  20   1      192.13      131.80     54.25 o
   0  21   1        1.40      121.35    179.25 o
   1  21   1      108.80      -28.45     56.58 o
   1   0   2     6778.52     6921.74    220.45 o
   2   0   2       13.25       72.20     50.64 o
   3   0   2      772.33      753.41     60.75 o
   4   0   2      460.17      587.67     54.73 o
   5   0   2     1682.85     1616.79     89.04 o
   1   1   2     3199.67     3259.13     74.58 o
   2   1   2      305.08      248.01     35.04 o
   3   1   2     1401.28     1406.08     53.37 o
   4   1   2     1424.89     1555.43     96.39 o
   5   1   2       35.97        2.87     38.70 o
   1   2   2    10136.67    10201.36    194.23 o
   2   2   2     4003.74     4101.18     96.11 o
   3   2   2     2553.94     2520.90     70.50 o
   4   2   2      179.16      101.26     32.43 o
   5   2   2      164.91       52.29     37.67 o
   0   3   2      587.57      619.23     33.31 o
   1   3   2    13648.58    13645.93    256.65 o
   2   3   2      522.86      428.35     30.60 o
   3   3   2     2490.12     2711.07    100.89 o
   4   3   2       22.43       47.12     46.25 o
   5   3   2      461.14      548.88     48.09 o
   0   4   2    48693.16    49453.80   1266.95 o
   1   4   2    10641.30    10584.95    209.13 o
   2   4   2     3795.30     4029.85     85.97 o
   3   4   2     1038.09     1044.88     67.94 o
   4   4   2       19.32       28.37     43.15 o
   5   4   2       82.49      -35.47     35.44 o
   0   5   2      105.07       87.62     34.90 o
   1   5   2     4457.40     4652.00     94.91 o
   2   5   2      223.90      185.03     25.42 o
   3   5   2      655.42      621.49     32.76 o
   4   5   2       93.84       82.23     38.78 o
   5   5   2      262.50      302.98     43.84 o
   0   6   2      936.68      975.78     45.62 o
   1   6   2     2540.62     2477.45     59.70 o
   2   6   2      192.66      257.05     37.18 o
   3   6   2      534.52      655.95     36.63 o
   4   6   2      810.76      936.40     50.83 o
   5   6   2      107.75      236.21     67.45 o
   0   7   2     2702.92     2760.85     79.79 o
   1   7   2      790.83      830.06     34.13 o
   2   7   2     2246.35     2439.12     68.48 o
   3   7   2     1129.20     1267.50     46.53 o
   4   7   2     1612.55     1708.61     73.54 o
   5   7   2       13.65      113.77     50.01 o
   0   8   2      343.59      309.54     34.17 o
   1   8   2     6023.22     6263.42    124.33 o
   2   8   2     2774.29     2887.06     68.04 o
   3   8   2      521.68      506.84     35.25 o
   4   8   2      381.29      428.53     38.71 o
   5   8   2      201.88      216.95     38.95 o
   0   9   2     3173.12     3259.79     95.35 o
   1   9   2     4366.47     4625.35     97.05 o
   2   9   2       76.84      117.58     28.44 o
   3   9   2      269.27      316.23     32.99 o
   4   9   2       87.62       23.54     44.31 o
   5   9   2       93.19      186.69     46.49 o
   0  10   2     1341.79     1408.08     58.66 o
   1  10   2       38.64       18.03     21.94 o
   2  10   2      627.20      689.88     31.00 o
   3  10   2      271.80      272.38     24.82 o
   4  10   2      332.91      296.85     47.32 o
   5  10   2       47.87       70.37     44.67 o
   0  11   2     2503.60     2695.87     91.39 o
   1  11   2      142.33      141.05     25.29 o
   2  11   2      313.73      384.45     27.19 o
   3  11   2      126.96       61.04     32.40 o
   4  11   2      497.65      527.13     44.34 o
   5  11   2      292.66      355.38     49.70 o
   0  12   2      760.94      807.04     53.85 o
   1  12   2      691.43      631.93     33.05 o
   2  12   2     1448.94     1362.80     45.34 o
   3  12   2      498.73      453.05     36.09 o
   4  12   2      540.14      672.36     65.30 o
   5  12   2      224.25      551.86     79.72 o
   0  13   2      444.02      383.45     37.86 o
   1  13   2      675.43      566.60     35.02 o
   2  13   2     1108.39     1104.33     52.90 o
   3  13   2      344.94      532.66     46.13 o
   4  13   2      860.32      758.56     60.24 o
   0  14   2     1115.21     1049.35     68.11 o
   1  14   2       59.34        6.16     30.54 o
   2  14   2      561.12      670.44     54.92 o
   3  14   2      241.11      236.29     46.77 o
   4  14   2      252.88      288.88     51.78 o
   0  15   2      343.09      346.33     65.10 o
   1  15   2      616.96      760.50     60.94 o
   2  15   2      488.11      582.32     51.99 o
   3  15   2      309.91      419.56     59.71 o
   4  15   2       76.83       44.12     49.43 o
   0  16   2      428.50      614.47     82.32 o
   1  16   2      265.49      368.35     72.12 o
   2  16   2      121.24       60.69     58.72 o
   3  16   2       74.77       80.02     45.58 o
   4  16   2       47.09       82.40     94.48 o
   0  17   2      102.29       44.36     64.32 o
   1  17   2      530.35      784.60     98.36 o
   2  17   2      160.50      134.71     54.02 o
   3  17   2      199.89      210.49     64.37 o
   0  18   2       33.16      -60.59     58.97 o
   1  18   2      386.26      382.69     86.68 o
   2  18   2       98.08      147.88     66.63 o
   3  18   2      266.98      161.67     52.86 o
   0  19   2        7.33      -70.13    134.07 o
   1  19   2       44.43      218.83     95.93 o
   2  19   2      494.03      580.56     70.65 o
   0  20   2      134.96      259.13     88.61 o
   1  20   2      104.56      242.14     72.16 o
   2  20   2      163.03      136.32     64.36 o
   0  21   2      751.84     1740.75    298.81 o
   1  21   2       42.55       69.87     91.98 o
   1   0   3     6919.77     7212.70    225.02 o
   2   0   3     1442.63     1342.58     70.57 o
   3   0   3       38.51      151.76     69.94 o
   4   0   3     1766.08     1868.67     89.48 o
   5   0   3       56.83       24.36    183.29 o
   1   1   3     5341.71     5656.46    121.26 o
   2   1   3     1457.10     1547.30     47.74 o
   3   1   3     1772.49     1771.44     57.39 o
   4   1   3      216.32      245.89     40.22 o
   5   1   3      568.15      572.60     43.32 o
   0   2   3     7333.80     7852.00    267.82 o
   1   2   3     3055.43     3056.12     62.52 o
   2   2   3      528.74      526.32     29.20 o
   3   2   3      962.89      988.76     41.35 o
   4   2   3      653.29      532.94     85.34 o
   5   2   3       13.80       18.60     33.12 o
   0   3   3     4690.10     4743.94    146.25 o
   1   3   3      215.35      194.91     24.04 o
   2   3   3        0.08       -4.81     23.27 o
   3   3   3       82.81       72.35     25.58 o
   4   3   3      672.36      764.08     65.23 o
   5   3   3       91.68       72.51     60.48 o
   0   4   3     9003.97     9451.46    268.10 o
   1   4   3     8351.39     8360.04    164.76 o
   2   4   3      524.31      636.24     30.91 o
   3   4   3      175.74      227.67     29.20 o
   4   4   3      633.36      843.48     51.71 o
   5   4   3      235.41      144.61     53.76 o
   0   5   3     2414.48     2536.27     84.83 o
   1   5   3     2443.92     2478.94     60.24 o
   2   5   3     5787.71     5908.27    121.17 o
   3   5   3       30.11       33.90     19.91 o
   4   5   3      719.34      804.42     40.93 o
   5   5   3      292.17      364.67     35.19 o
   0   6   3     3617.49     3757.23    106.53 o
   1   6   3     1746.04     1934.99     51.81 o
   2   6   3     1841.87     2125.96     67.07 o
   3   6   3      335.65      230.53     34.66 o
   4   6   3      301.23      445.48     45.56 o
   5   6   3      432.07      362.46     38.22 o
   0   7   3       31.11      -40.77     29.79 o
   1   7   3     1882.84     2104.58     50.86 o
   2   7   3      883.16      981.32     33.91 o
   3   7   3       24.48       44.63     25.38 o
   4   7   3      352.95      396.11     47.32 o
   5   7   3       26.76       16.05     40.20 o
   0   8   3      443.17      340.74     42.77 o
   1   8   3      900.52      893.73     30.78 o
   2   8   3      992.19      800.32     45.28 o
   3   8   3     3026.01     3022.67     83.92 o
   4   8   3       97.14      227.38     35.76 o
   5   8   3      110.02       46.06     38.36 o
   0   9   3       30.65       25.47     37.81 o
   1   9   3     1345.33     1300.77     39.05 o
   2   9   3      270.64      240.22     31.18 o
   3   9   3      589.24      560.48     35.28 o
   4   9   3      723.27      624.16     51.28 o
   5   9   3      443.26      494.85     62.14 o
   0  10   3     1236.59     1346.29     59.72 o
   1  10   3      497.18      518.78     29.10 o
   2  10   3       68.40       77.85     19.80 o
   3  10   3     2186.43     2311.10     80.45 o
   4  10   3     1174.00     1354.38     71.53 o
   5  10   3       40.98      187.80     48.24 o
   0  11   3        6.39      -30.12     46.72 o
   1  11   3      469.06      484.32     28.61 o
   2  11   3       26.35       28.11     26.11 o
   3  11   3      781.34      905.18     43.01 o
   4  11   3      227.08      175.70     37.53 o
   5  11   3      276.53      145.96     60.74 o
   0  12   3       33.71       54.79     33.62 o
   1  12   3      437.38      504.12     31.01 o
   2  12   3      762.41      699.97     33.74 o
   3  12   3     1307.43     1236.80     51.60 o
   4  12   3      136.16      123.23     37.59 o
   0  13   3       36.54      118.94     43.25 o
   1  13   3       79.63       79.41     24.02 o
   2  13   3      136.80      128.38     31.14 o
   3  13   3      285.19      172.54     57.40 o
   4  13   3      348.80      298.25     42.01 o
   0  14   3     1621.04     1736.70     73.88 o
   1  14   3      972.62      949.34     54.79 o
   2  14   3      133.17       26.85     38.32 o
   3  14   3      328.56      453.47     51.42 o
   4  14   3       51.58       98.20     52.24 o
   0  15   3     2889.18     2699.75    504.03 o
   1  15   3      105.05       21.87     33.57 o
   2  15   3     1162.62     1098.66     64.04 o
   3  15   3       84.65      -45.29     45.27 o
   4  15   3       97.63      218.92     63.94 o
   0  16   3      152.92      109.42     75.74 o
   1  16   3     2314.45     2450.72    127.61 o
   2  16   3      338.45       37.23     84.55 o
   3  16   3      131.01      166.51     57.71 o
   4  16   3       70.52      227.02     63.29 o
   0  17   3     1752.70     2408.87    150.48 o
   1  17   3      518.08      170.13    163.67 o
   2  17   3      592.78      556.20     94.58 o
   3  17   3      380.86      230.13     75.17 o
   0  18   3        3.78      -33.00     64.09 o
   1  18   3      721.54      917.72    101.17 o
   2  18   3      173.89      117.02     54.74 o
   3  18   3       68.76      182.39     58.12 o
   0  19   3       47.92      134.46     91.56 o
   1  19   3      186.82      395.72     94.69 o
   2  19   3      208.04       78.28     59.27 o
   0  20   3       62.54      146.92     90.21 o
   1  20   3       14.24       17.85     62.29 o
   2  20   3      327.12      331.20     86.49 o
   0  21   3      117.90      140.79     72.92 o
   1  21   3       32.30      120.72    106.16 o
   0   0   4      684.64      685.09     61.82 o
   1   0   4     6173.88     6154.25    175.77 o
   2   0   4        0.23       13.08     20.51 o
   3   0   4     1674.30     1555.30     65.11 o
   4   0   4       69.98       11.97     44.91 o
   5   0   4      591.70      673.20     49.28 o
   0   1   4     5344.57     5599.65    369.33 o
   1   1   4      221.16      163.61     33.27 o
   2   1   4      640.31      570.29     29.76 o
   3   1   4      405.30      336.66     33.73 o
   4   1   4      121.38       81.24     24.63 o
   5   1   4       67.21       37.66     24.81 o
   0   2   4    15923.16    16413.77    515.59 o
   1   2   4     2293.57     2282.86     51.98 o
   2   2   4     2620.67     2699.82     62.15 o
   3   2   4     3129.86     3254.13     81.17 o
   4   2   4      179.00      179.35     31.95 o
   5   2   4      253.16      238.45     30.57 o
   0   3   4     4317.02     4772.61    140.22 o
   1   3   4     4067.83     4100.43     82.32 o
   2   3   4     2217.50     2298.05     52.19 o
   3   3   4       16.75       21.28     33.35 o
   4   3   4     1763.22     1648.28     68.35 o
   5   3   4       88.96       68.49     29.14 o
   0   4   4      310.95      413.78     83.79 o
   1   4   4      107.31       65.36     21.26 o
   2   4   4      226.07      223.63     32.88 o
   3   4   4      597.66      580.77     43.82 o
   4   4   4      478.00      481.39     36.87 o
   5   4   4      421.24      424.04     53.69 o
   0   5   4    10991.25    10603.39    293.87 o
   1   5   4     7478.56     8154.15    167.07 o
   2   5   4     1700.25     1643.93     43.00 o
   3   5   4      544.98      534.86     30.76 o
   4   5   4       34.56       40.46     37.13 o
   5   5   4      188.14      217.58     35.22 o
   0   6   4     4233.70     4620.31    121.51 o
   1   6   4     4871.77     4706.22    100.98 o
   2   6   4       85.24      113.99     28.91 o
   3   6   4      385.68      382.36     31.39 o
   4   6   4     1050.75      891.63     47.27 o
   5   6   4       28.61       63.23     41.31 o
   0   7   4      134.31       23.38     31.07 o
   1   7   4     1662.63     1730.09     43.68 o
   2   7   4     3516.99     3471.66     75.93 o
   3   7   4      840.28      841.59     34.26 o
   4   7   4        5.57      -29.71     30.71 o
   5   7   4      269.69      356.50     42.70 o
   0   8   4       95.10       31.98     48.23 o
   1   8   4     1653.83     1757.99     42.64 o
   2   8   4      312.11      302.76     23.60 o
   3   8   4      743.26      725.43     38.58 o
   4   8   4       83.00       43.80     39.11 o
   5   8   4      118.63       93.31     44.04 o
   0   9   4       72.97       58.49     36.28 o
   1   9   4      989.44      951.47     30.40 o
   2   9   4     3170.57     3327.42    100.97 o
   3   9   4      660.50      620.66     38.50 o
   4   9   4      566.90      672.33     51.20 o
   5   9   4       58.05      -15.05     45.07 o
   0  10   4      544.35      507.34     41.66 o
   1  10   4      756.73      782.32     34.96 o
   2  10   4     1305.37     1370.18     44.76 o
   3  10   4      785.84      866.91     47.44 o
   4  10   4       42.02      -55.89     41.75 o
   5  10   4      162.47       52.93     45.81 o
   0  11   4     4132.80     4214.08    121.45 o
   1  11   4     1828.74     1959.81     51.28 o
   2  11   4     1632.24     1639.35     45.98 o
   3  11   4     2241.66     2385.58     76.87 o
   4  11   4       76.13        3.01     50.39 o
   5  11   4       72.06       -9.15     56.42 o
   0  12   4       36.75      182.86     65.40 o
   1  12   4      918.48      804.53     42.87 o
   2  12   4      593.64      438.82     35.88 o
   3  12   4       97.61      156.85     28.21 o
   4  12   4      271.00      144.28     45.66 o
   0  13   4      658.58      700.36     55.95 o
   1  13   4      353.74      305.47     29.02 o
   2  13   4      226.80      269.86     32.22 o
   3  13   4       73.29       46.33     32.22 o
   4  13   4       12.03      -56.05     42.73 o
   0  14   4      517.77      498.20     56.34 o
   1  14   4      172.77      166.63     42.14 o
   2  14   4      136.47      160.28     40.68 o
   3  14   4      156.19       91.67     34.61 o
   4  14   4      238.36      109.94     67.55 o
   0  15   4     1937.51     2198.79    107.47 o
   1  15   4      613.42      498.99     68.93 o
   2  15   4       21.95      -44.90     40.78 o
   3  15   4      169.49      255.71     55.89 o
   4  15   4      463.12      560.87     61.72 o
   0  16   4        2.11      -29.23    132.89 o
   1  16   4       27.04       34.24     39.08 o
   2  16   4       36.71      -10.76     58.48 o
   3  16   4      153.80      124.99     65.61 o
   4  16   4      464.67      424.87     54.16 o
   0  17   4       46.20       21.83    135.94 o
   1  17   4       18.19        8.37     37.33 o
   2  17   4       33.65      -13.99     67.01 o
   3  17   4      315.00      118.88     48.87 o
   0  18   4       23.86       88.65    100.30 o
   1  18   4      343.63      384.66    305.51 o
   2  18   4       27.55      -56.14    144.48 o
   3  18   4      203.60      234.56     49.26 o
   0  19   4      126.73      182.95     83.61 o
   1  19   4      123.17      137.10     71.17 o
   2  19   4       24.61      161.30     46.99 o
   0  20   4       59.22      523.60    103.39 o
   1  20   4       31.12        2.95     84.21 o
   2  20   4       48.05      157.30     73.69 o
   0  21   4      185.12      183.08     88.87 o
   1  21   4       32.93       39.05     88.86 o
   1   0   5     2090.40     2176.63     73.17 o
   2   0   5      328.83      243.57     57.30 o
   3   0   5      118.00      119.39     22.11 o
   4   0   5      218.59      184.13     19.75 o
   5   0   5     1181.49     1212.63     59.58 o
   1   1   5     1156.49     1268.01     40.32 o
   2   1   5     3733.65     3606.98     88.04 o
   3   1   5      397.80      377.08     28.65 o
   4   1   5      279.32      306.34     25.77 o
   5   1   5      539.13      508.57     23.14 o
   0   2   5     3388.44     3742.12    119.71 o
   1   2   5      534.85      576.83     25.53 o
   2   2   5      170.24      193.06     21.34 o
   3   2   5      673.68      651.74     24.00 o
   4   2   5      999.63      940.09     36.50 o
   5   2   5      584.50      705.22     39.67 o
   0   3   5       55.90       14.31     41.01 o
   1   3   5      390.84      384.62     25.74 o
   2   3   5     3315.13     3523.30     83.47 o
   3   3   5      300.18      328.13     34.75 o
   4   3   5     1352.33     1301.48     53.41 o
   5   3   5      192.40      176.05     19.65 o
   0   4   5       18.26      103.06     50.23 o
   1   4   5      940.83     1091.74     38.39 o
   2   4   5      218.23      224.02     20.58 o
   3   4   5      987.87      904.36     35.93 o
   4   4   5     1316.55     1229.25     68.42 o
   5   4   5      127.77      110.57     26.90 o
   0   5   5     2538.05     2581.82     82.10 o
   1   5   5     5457.15     5553.12    123.68 o
   2   5   5      898.88      958.90     43.38 o
   3   5   5        7.26      -32.81     25.31 o
   4   5   5      105.12       56.25     30.73 o
   5   5   5      288.37      349.32     65.72 o
   0   6   5     2730.16     2545.61     89.02 o
   1   6   5     1350.73     1387.80     43.96 o
   2   6   5      790.81      905.61     33.18 o
   3   6   5      756.27      766.96     36.51 o
   4   6   5      314.07      275.16     34.29 o
   5   6   5        6.63      -11.38     32.45 o
   0   7   5     1349.76     1308.46     53.00 o
   1   7   5      126.38       89.87     34.09 o
   2   7   5     2202.73     2213.21     52.72 o
   3   7   5      839.79      870.47     51.25 o
   4   7   5      590.76      573.15     60.65 o
   5   7   5      302.14      324.64     41.09 o
   0   8   5     4160.25     4511.80    122.06 o
   1   8   5     5133.53     5353.28    175.23 o
   2   8   5     1507.57     1303.09     43.72 o
   3   8   5     2496.95     2480.81     72.88 o
   4   8   5       42.16       48.44     38.96 o
   5   8   5       17.28      193.59     51.32 o
   0   9   5        8.87       61.68     48.34 o
   1   9   5     1484.51     1576.40     58.43 o
   2   9   5     3773.80     3864.62     89.05 o
   3   9   5       40.73      102.10     26.24 o
   4   9   5      245.14      195.11     55.69 o
   5   9   5      220.88      378.97    153.06 o
   0  10   5      349.59      395.71     40.73 o
   1  10   5      718.20      763.66     56.64 o
   2  10   5     1241.85     1274.95     43.72 o
   3  10   5      825.68      970.96     50.56 o
   4  10   5      258.96      363.73     46.87 o
   5  10   5       26.94        0.56     53.70 o
   0  11   5        0.35      -13.57     36.12 o
   1  11   5      443.90      432.60     32.33 o
   2  11   5      531.62      429.66     26.52 o
   3  11   5       39.95       -7.29     37.12 o
   4  11   5      120.22      133.07     27.47 o
   5  11   5       57.72      158.69     60.96 o
   0  12   5      925.66     1012.56     55.90 o
   1  12   5     2117.67     2269.34     64.86 o
   2  12   5      558.17      449.55     38.79 o
   3  12   5     1552.73     1623.39     73.98 o
   4  12   5       63.39      142.79     38.78 o
   0  13   5      211.21      172.17     33.25 o
   1  13   5      632.17      515.39     31.78 o
   2  13   5     1205.77     1369.02     60.19 o
   3  13   5      175.64      186.63     38.21 o
   4  13   5      168.09      121.07     32.97 o
   0  14   5     1978.49     1975.51    100.86 o
   1  14   5      402.53      360.66     40.44 o
   2  14   5      782.32      916.85     61.50 o
   3  14   5       71.69      122.45     38.69 o
   4  14   5       55.45       99.19     52.29 o
   0  15   5        7.88      113.76    103.23 o
   1  15   5      221.16      319.55     48.35 o
   2  15   5       44.32      125.96     74.33 o
   3  15   5      134.35      116.09     33.57 o
   4  15   5       25.61      -24.69     37.63 o
   0  16   5       65.27      -20.08     59.93 o
   1  16   5      102.90      126.35     36.70 o
   2  16   5        2.61       -8.69     52.34 o
   3  16   5       90.21       64.62     40.55 o
   0  17   5       33.04        6.84    125.73 o
   1  17   5        7.41        7.94     39.54 o
   2  17   5      191.40      218.12     71.25 o
   3  17   5      448.09      417.48     57.30 o
   0  18   5      133.76      125.19     47.78 o
   1  18   5      349.51      523.71     71.96 o
   2  18   5       88.06      136.60     54.81 o
   3  18   5      195.97      426.23     79.67 o
   0  19   5        0.04       67.63     53.12 o
   1  19   5      211.47      221.11     59.68 o
   2  19   5      302.27      356.64     67.87 o
   0  20   5       75.46      123.73     76.99 o
   1  20   5       72.07       73.77     73.87 o
   2  20   5      117.71       67.85     53.72 o
   0  21   5       37.67      420.32    131.20 o
   1  21   5       34.56       13.17     87.01 o
   0   0   6     2401.55     2623.09    191.56 o
   1   0   6      183.15       -4.63     38.10 o
   2   0   6      483.54      446.88     66.99 o
   3   0   6      130.47       69.72     44.81 o
   4   0   6      213.18      243.67     70.82 o
   5   0   6      118.70      297.20     79.18 o
   0   1   6     4022.02     3911.26    165.12 o
   1   1   6     1726.61     1712.15     47.88 o
   2   1   6      587.84      485.70     33.44 o
   3   1   6     1716.61     1660.18     71.80 o
   4   1   6       40.29        0.06     30.94 o
   5   1   6       69.81       46.17     90.14 o
   0   2   6     1088.89      988.20     81.43 o
   1   2   6     3355.09     3322.49     77.54 o
   2   2   6     1784.67     1818.00     53.34 o
   3   2   6      311.12      218.12     33.20 o
   4   2   6      984.36      951.74     45.60 o
   5   2   6       97.01       80.11     38.32 o
   0   3   6     9823.44    10493.39    310.26 o
   1   3   6      167.41      108.48     24.06 o
   2   3   6      226.60      246.65     23.82 o
   3   3   6      570.25      474.97     29.69 o
   4   3   6      803.23      858.61     56.81 o
   5   3   6      170.68       64.63     54.29 o
   0   4   6     3410.46     3807.07    130.82 o
   1   4   6     2685.02     3010.11     68.00 o
   2   4   6      176.59      123.59     23.68 o
   3   4   6      871.71      890.29     39.71 o
   4   4   6      393.30      388.53     36.68 o
   5   4   6       85.32      -89.32     75.66 o
   0   5   6      167.97       13.39     97.17 o
   1   5   6       75.86       71.42     31.28 o
   2   5   6       15.68       39.96     23.33 o
   3   5   6      852.29      892.81     38.42 o
   4   5   6     1236.15     1315.49     63.24 o
   5   5   6      270.99      327.03     72.95 o
   0   6   6     3607.80     4119.31    133.15 o
   1   6   6     1434.79     1528.92     56.14 o
   2   6   6      804.26      802.73     40.51 o
   3   6   6     2298.97     2525.33     65.34 o
   4   6   6      823.77      781.85     50.76 o
   5   6   6      870.42     1148.83    108.81 o
   0   7   6      134.18      102.80     37.08 o
   1   7   6     3398.60     3578.97     78.73 o
   2   7   6      642.51      644.61     30.11 o
   3   7   6     1955.16     1912.08     57.17 o
   4   7   6      621.23      550.55     70.81 o
   5   7   6      149.19      224.50     52.60 o
   0   8   6     1379.99     1446.89     57.45 o
   1   8   6      945.50     1008.74     39.12 o
   2   8   6      979.24      925.40     32.61 o
   3   8   6      398.09      355.80     31.65 o
   4   8   6     1214.81     1314.33     95.56 o
   5   8   6       64.18      -15.67     54.38 o
   0   9   6     1811.45     1804.95     65.04 o
   1   9   6      960.05      935.03     43.68 o
   2   9   6     1002.75      906.88     49.89 o
   3   9   6      417.31      410.19     35.29 o
   4   9   6        4.29      111.06     54.16 o
   5   9   6      287.73      239.94    146.96 o
   0  10   6      143.65      188.90     44.68 o
   1  10   6      738.78      715.77     32.92 o
   2  10   6      907.48      851.19     36.71 o
   3  10   6      290.87      367.69     39.11 o
   4  10   6      317.97      230.92     38.66 o
   5  10   6       28.64       99.75     69.50 o
   0  11   6      126.19       73.84     31.95 o
   1  11   6      356.20      401.71     38.15 o
   2  11   6      588.15      628.83     38.50 o
   3  11   6      233.46      280.79     31.00 o
   4  11   6      136.72      139.35     39.01 o
   5  11   6      254.93      221.53     55.81 o
   0  12   6     1276.43     1241.05     61.59 o
   1  12   6      160.66      103.64     26.41 o
   2  12   6      152.56       77.09     29.50 o
   3  12   6      273.66      261.31     32.98 o
   4  12   6      181.52      252.36     47.22 o
   0  13   6       38.19      -57.16     38.11 o
   1  13   6      819.38      722.87     33.05 o
   2  13   6      118.43      194.99     53.97 o
   3  13   6      360.63      378.62     31.43 o
   4  13   6      209.61      180.53     69.97 o
   0  14   6      999.91     1137.42     98.35 o
   1  14   6     1155.86     1321.07     51.96 o
   2  14   6       88.90       82.37     56.21 o
   3  14   6      538.30      541.63     66.57 o
   4  14   6      241.66      177.10     55.56 o
   0  15   6     1278.74     1434.22     89.98 o
   1  15   6      719.71      668.53     53.52 o
   2  15   6       77.13       30.38     41.06 o
   3  15   6      268.84      222.07     67.68 o
   4  15   6      405.97      476.35     76.90 o
   0  16   6       11.44      -84.97     56.65 o
   1  16   6      183.35      192.88     43.70 o
   2  16   6      229.32      220.07     46.59 o
   3  16   6      101.07      -19.70     81.60 o
   0  17   6       11.09       -1.43     86.62 o
   1  17   6        9.14       -8.32     39.28 o
   2  17   6       81.54       76.42     56.69 o
   3  17   6      203.98      305.28     66.50 o
   0  18   6        3.56        0.88     54.91 o
   1  18   6      434.24      213.42     81.43 o
   2  18   6      305.33      274.00     96.47 o
   3  18   6      171.72      205.10     59.71 o
   0  19   6     1134.72      897.20    118.88 o
   1  19   6      231.54      331.05     69.85 o
   2  19   6      188.83       63.47     54.01 o
   0  20   6       63.01       42.71    128.83 o
   1  20   6      128.07        0.22     78.40 o
   2  20   6      163.25      -45.84     90.99 o
   0  21   6        0.05     -217.15    144.76 o
   1  21   6       29.95      -43.17     52.64 o
   1   0   7     2829.72     3036.24    107.93 o
   2   0   7      310.57      293.09     34.41 o
   3   0   7     1681.80     1686.68    105.12 o
   4   0   7      183.56      240.04     57.76 o
   5   0   7       91.85       96.09     70.97 o
   0   1   7      476.63     -613.92    409.28 o
   1   1   7      196.12      229.86     19.35 o
   2   1   7     1652.52     1834.22     75.37 o
   3   1   7      922.85      980.71     44.38 o
   4   1   7      831.88      791.17     57.34 o
   5   1   7      611.37      612.30     80.09 o
   0   2   7     1183.63     1161.69     56.61 o
   1   2   7      995.23     1004.98     51.72 o
   2   2   7      740.13      767.36     35.50 o
   3   2   7      263.53      319.02     21.48 o
   4   2   7      335.39      120.65     31.86 o
   5   2   7      585.40      707.86    115.43 o
   0   3   7      101.38     2291.36   1711.80 o
   1   3   7      474.85      435.14     43.68 o
   2   3   7      343.22      280.18     26.96 o
   3   3   7      114.65      149.99     28.22 o
   4   3   7      797.09      857.33     45.98 o
   5   3   7       35.32      177.96     60.37 o
   0   4   7     4044.18     3720.35    130.27 o
   1   4   7     2224.69     2182.49     86.41 o
   2   4   7      308.94      200.16     21.71 o
   3   4   7      661.15      663.29     37.91 o
   4   4   7      896.11     1120.32     86.08 o
   5   4   7      515.08      625.21     44.06 o
   0   5   7      619.75      656.87     45.01 o
   1   5   7     3840.60     4029.05     87.38 o
   2   5   7      236.89      144.12     32.21 o
   3   5   7       42.32       -1.74     25.13 o
   4   5   7     2532.92     2749.54    100.45 o
   5   5   7      124.41      150.45     55.94 o
   0   6   7     7646.80     8427.63    249.97 o
   1   6   7     2616.69     2753.09     63.29 o
   2   6   7     1212.34     1088.89     38.39 o
   3   6   7     2842.02     3037.69     90.79 o
   4   6   7      373.24      465.17     44.40 o
   5   6   7      117.25       40.24     64.08 o
   0   7   7      411.51      532.44     51.82 o
   1   7   7      468.58      456.57     46.23 o
   2   7   7      762.82      744.62     32.20 o
   3   7   7     1906.69     2005.42     69.80 o
   4   7   7      549.03      396.07     67.70 o
   5   7   7       71.23      132.98     77.94 o
   0   8   7     1470.85     1388.65     58.79 o
   1   8   7      105.01      108.36     33.42 o
   2   8   7      870.07      746.52     41.27 o
   3   8   7      271.48      195.40     26.26 o
   4   8   7      761.64      774.22     48.09 o
   5   8   7      236.61      428.97     57.14 o
   0   9   7     1740.52     1694.78     69.71 o
   1   9   7      153.39      167.51     50.73 o
   2   9   7      704.76      797.57     38.17 o
   3   9   7      514.63      538.18     32.87 o
   4   9   7       31.57       59.13     33.35 o
   5   9   7       45.47       57.43     50.23 o
   0  10   7     3565.96     3831.24    131.05 o
   1  10   7      116.37       46.13     26.29 o
   2  10   7      847.53      800.17     48.37 o
   3  10   7      258.69      435.84     40.35 o
   4  10   7       30.78      -34.87     39.59 o
   5  10   7       26.99       61.24     61.56 o
   0  11   7      857.05      872.18     57.88 o
   1  11   7      500.63      451.73     31.74 o
   2  11   7     1255.07     1145.50     50.47 o
   3  11   7      199.96      282.61     50.21 o
   4  11   7       11.19       52.30     31.24 o
   0  12   7     2043.82     2485.77     92.70 o
   1  12   7      334.34      296.47     33.86 o
   2  12   7     1204.53     1285.71     66.76 o
   3  12   7     1088.15     1080.61     66.24 o
   4  12   7      218.07      172.51     35.48 o
   0  13   7     1027.39      940.95     73.57 o
   1  13   7      912.68      867.64     41.93 o
   2  13   7      100.30       96.99     36.25 o
   3  13   7      496.75      426.97     52.63 o
   4  13   7        9.87      -25.03     65.40 o
   0  14   7      178.92       82.70     59.75 o
   1  14   7      532.18      587.10     44.53 o
   2  14   7      552.97      603.16     50.11 o
   3  14   7        8.93      -15.68     41.19 o
   4  14   7       93.78      123.00     72.95 o
   0  15   7      787.31      647.46     84.19 o
   1  15   7      546.45      528.86     54.15 o
   2  15   7       30.84      -39.30     48.41 o
   3  15   7       30.28      117.36     64.60 o
   4  15   7      136.60       92.80     49.76 o
   0  16   7      488.25      747.11     88.99 o
   1  16   7     1125.59     1165.38     80.89 o
   2  16   7      257.29      286.41     53.94 o
   3  16   7      137.02      335.82     65.63 o
   0  17   7      718.67      940.83    120.85 o
   1  17   7      523.86      534.47     60.19 o
   2  17   7       99.05      155.64     57.24 o
   3  17   7      151.88       40.31     57.66 o
   0  18   7      120.89      550.06    177.03 o
   1  18   7      116.40       45.86     50.48 o
   2  18   7      414.61      525.47     71.38 o
   3  18   7       26.49      -91.68     65.10 o
   0  19   7      259.78      371.13     74.37 o
   1  19   7      536.29      566.61     66.22 o
   2  19   7        9.32        4.10     49.51 o
   0  20   7       34.58      -42.83     66.47 o
   1  20   7       44.92        6.24    100.01 o
   0  21   7       59.14      -48.86     88.39 o
   0   0   8    15313.52    13882.76   8807.60 o
   1   0   8      310.30      133.74     42.87 o
   2   0   8      612.79      581.76     40.48 o
   3   0   8      201.05      100.89     43.27 o
   4   0   8      205.29       92.43     66.59 o
   5   0   8      783.83     1081.66    130.95 o
   0   1   8     1833.41      613.67   1206.49 o
   1   1   8     2020.75     2328.79    112.54 o
   2   1   8      446.82      466.53     38.51 o
   3   1   8      122.65      237.29     31.35 o
   4   1   8       56.21      -19.63     39.15 o
   5   1   8      174.32      280.67     82.97 o
   1   2   8     1377.72     1372.98     42.65 o
   2   2   8      143.21      111.95     35.06 o
   3   2   8     1360.79     1457.08     53.31 o
   4   2   8     1196.64     1109.47     58.11 o
   5   2   8      236.61      318.11     58.39 o
   0   3   8      343.96      285.34     54.79 o
   1   3   8      876.77      931.27     45.23 o
   2   3   8     1428.31     1484.45     42.64 o
   3   3   8      675.86      639.19     34.59 o
   4   3   8     1190.57     1196.88     58.11 o
   5   3   8      198.53      314.54     79.48 o
   0   4   8      401.78      230.70    125.31 o
   1   4   8      572.78      723.47    156.81 o
   2   4   8     2210.73     2313.95     56.51 o
   3   4   8       75.17      102.69     34.84 o
   4   4   8     1342.02     1328.46     90.88 o
   5   4   8      131.09      217.19     56.16 o
   0   5   8       16.75       35.60     25.70 o
   1   5   8     3153.45     3168.15     89.41 o
   2   5   8      216.87      235.47     21.32 o
   3   5   8     1129.89     1289.46     58.83 o
   4   5   8        4.64       20.25     43.11 o
   5   5   8      229.09      260.59     50.95 o
   0   6   8     2207.77     2269.53     81.80 o
   1   6   8       77.05       74.38     27.93 o
   2   6   8      948.48      803.88     34.34 o
   3   6   8      540.61      497.78     32.45 o
   4   6   8       45.09       79.41     41.77 o
   5   6   8      137.00       71.13     90.38 o
   0   7   8       12.16       22.08     37.28 o
   1   7   8      974.17      883.99     44.74 o
   2   7   8     1030.00      995.01     42.31 o
   3   7   8      356.50      272.97     32.10 o
   4   7   8       71.00       -5.52     78.68 o
   5   7   8      120.67      230.22     57.41 o
   0   8   8     2759.26     2868.18    108.67 o
   1   8   8      323.13      336.41     44.82 o
   2   8   8     1060.72     1064.16     37.84 o
   3   8   8       63.86       82.63     24.83 o
   4   8   8      317.20      265.40     37.51 o
   5   8   8      478.54      246.94     78.39 o
   0   9   8     3199.46     3672.39    117.45 o
   1   9   8     1673.96     1825.39     50.18 o
   2   9   8      443.02      527.66     30.18 o
   3   9   8      812.84      842.09     44.66 o
   4   9   8      608.21      692.32     52.19 o
   5   9   8      336.38      424.31     61.70 o
   0  10   8        5.30       33.73     53.44 o
   1  10   8      448.19      477.50     48.36 o
   2  10   8     1731.03     1791.16     56.25 o
   3  10   8      596.68      637.86     48.08 o
   4  10   8       56.03      130.33     51.84 o
   5  10   8       50.99      -84.40     56.27 o
   0  11   8        5.52       63.37     29.45 o
   1  11   8     1762.98     1705.96     49.36 o
   2  11   8     1606.43     1697.41     62.81 o
   3  11   8      149.54       88.23     35.24 o
   4  11   8      374.04      333.12     37.82 o
   0  12   8       18.67       77.45     38.60 o
   1  12   8      394.20      379.86     30.07 o
   2  12   8      395.25      503.89     55.14 o
   3  12   8      218.15      153.24     47.57 o
   4  12   8       18.88       64.91     36.35 o
   0  13   8       86.81      140.69     50.46 o
   1  13   8      567.29      568.69     40.39 o
   2  13   8      227.94      199.95     35.44 o
   3  13   8      479.11      447.86     42.41 o
   4  13   8       45.47       -5.13     44.32 o
   0  14   8      335.04      257.04     65.67 o
   1  14   8      210.12      249.38     42.31 o
   2  14   8        2.38      -33.20     41.22 o
   3  14   8       78.31       10.53     40.95 o
   4  14   8      473.90      663.32     70.86 o
   0  15   8      223.81      206.96     52.38 o
   1  15   8     1161.78     1437.85     65.59 o
   2  15   8      329.36      293.54     58.36 o
   3  15   8       87.07       -9.16     36.64 o
   4  15   8        1.12       78.99    121.57 o
   0  16   8       81.66      -80.26     61.10 o
   1  16   8      156.38      225.57     62.58 o
   2  16   8      919.71      940.14     71.90 o
   3  16   8       96.32      129.56     53.01 o
   0  17   8      206.36       -7.27    100.42 o
   1  17   8      566.05      449.07     64.39 o
   2  17   8       27.68       99.87     78.76 o
   3  17   8      107.08       22.89     56.28 o
   0  18   8      343.99      200.18     88.99 o
   1  18   8      461.56      292.26     68.99 o
   2  18   8       35.48      120.91     78.90 o
   0  19   8      140.56      284.41     68.74 o
   1  19   8       52.73      -52.15     48.33 o
   2  19   8      110.70       22.19     61.90 o
   0  20   8      564.92      973.92    134.98 o
   1  20   8      222.59      155.97     93.92 o
   0  21   8      120.39       99.16     75.52 o
   1   0   9     4002.92     4383.23    204.22 o
   2   0   9      429.34      466.84     44.57 o
   3   0   9      378.57      190.13    107.41 o
   4   0   9     1102.44      823.57     97.92 o
   5   0   9        2.15      -11.08     85.34 o
   0   1   9     5380.23     5207.18   1085.60 o
   2   1   9      869.17      814.86     33.54 o
   3   1   9        7.83       12.91     27.06 o
   4   1   9     2011.01     2028.27     78.44 o
   5   1   9      194.77      102.52     64.26 o
   0   2   9     3198.93     3171.79    301.74 o
   1   2   9     4005.41     4297.52    101.16 o
   2   2   9     1762.72     1702.07     43.32 o
   3   2   9     1305.02     1408.27     55.55 o
   4   2   9      209.45      171.36     36.05 o
   5   2   9      245.81      193.15     53.12 o
   0   3   9     7233.79     7642.98    263.28 o
   1   3   9     4269.80     4540.45    121.61 o
   2   3   9      729.68      722.27     33.27 o
   3   3   9      964.44      912.84     38.17 o
   4   3   9      278.77      154.07     40.45 o
   5   3   9      232.74      370.35     74.28 o
   0   4   9    13597.48    15074.59    450.03 o
   1   4   9     2358.57     2607.32     68.49 o
   2   4   9      196.07      213.71     33.53 o
   3   4   9      775.39      811.78     35.73 o
   4   4   9      306.95      383.91     43.75 o
   5   4   9       50.40       45.78     57.14 o
   0   5   9      272.76      221.09     42.63 o
   1   5   9     3762.27     3945.67    100.06 o
   2   5   9      128.42       84.32     19.55 o
   3   5   9      861.62      867.03     44.99 o
   4   5   9      389.15      328.79     54.15 o
   5   5   9      231.25      343.77     63.57 o
   0   6   9      412.35      368.49     38.19 o
   1   6   9     2470.48     2463.75     92.00 o
   2   6   9      213.55      178.06     27.49 o
   3   6   9      239.08      231.05     26.45 o
   4   6   9       88.45      188.30     92.46 o
   5   6   9      308.54      197.19     57.83 o
   0   7   9     1640.69     1722.26     84.24 o
   1   7   9      186.95       31.48     29.36 o
   2   7   9      264.99      305.01     26.41 o
   3   7   9      865.64      815.49     33.96 o
   4   7   9      329.97      298.44     41.72 o
   5   7   9      178.03      358.85     72.65 o
   0   8   9        0.07      -37.13     35.09 o
   1   8   9      909.88      893.37     65.83 o
   2   8   9     2003.14     1758.49     50.47 o
   3   8   9      829.30      894.74     43.02 o
   4   8   9      474.36      531.25     41.18 o
   5   8   9      333.77      276.65     55.77 o
   0   9   9      647.96      732.93     54.28 o
   1   9   9      546.75      579.09     28.26 o
   2   9   9      598.77      615.51     46.03 o
   3   9   9     2028.20     1915.07     78.63 o
   4   9   9      177.33      227.65     42.95 o
   5   9   9      196.20      278.24     64.06 o
   0  10   9        6.64       67.16     40.36 o
   1  10   9      253.82      308.38     41.55 o
   2  10   9     1401.41     1341.15     46.88 o
   3  10   9       29.36       25.67     43.79 o
   4  10   9      730.12      809.21     66.70 o
   0  11   9      181.34      236.87     41.03 o
   1  11   9       99.51      100.30     31.94 o
   2  11   9       13.81       -8.38     27.24 o
   3  11   9      850.63      876.91     66.69 o
   4  11   9      256.04      288.64     51.56 o
   0  12   9        6.85       37.65     41.81 o
   1  12   9      925.24      780.03     36.98 o
   2  12   9      118.97       49.72     40.99 o
   3  12   9       66.91      126.13     34.00 o
   4  12   9      370.48      508.95     83.36 o
   0  13   9     1034.82     1114.12     67.59 o
   1  13   9      350.71      299.97     36.67 o
   2  13   9      242.75      396.81     62.78 o
   3  13   9       68.30       61.73     30.79 o
   4  13   9       87.34      170.93     71.48 o
   0  14   9      679.19      428.74    174.87 o
   1  14   9      926.12      945.19     51.15 o
   2  14   9      188.94      213.71     39.65 o
   3  14   9      794.54      762.15     57.98 o
   4  14   9      345.42      147.47     59.26 o
   0  15   9       29.07     -119.50    101.05 o
   1  15   9     1095.76      821.94     76.92 o
   2  15   9      798.19     1100.64     75.74 o
   3  15   9      115.37      101.54     55.28 o
   0  16   9      644.90      719.88     92.67 o
   1  16   9       24.39      -72.16     48.11 o
   2  16   9       69.46      146.96     95.75 o
   3  16   9      189.10      162.51     57.33 o
   0  17   9      174.01       43.14    137.07 o
   1  17   9      271.48      516.35     98.48 o
   2  17   9      126.75       30.89     40.04 o
   3  17   9      129.95       91.78     45.75 o
   1  18   9       24.62      107.97     77.90 o
   2  18   9      238.37      420.04     67.31 o
   0  19   9      246.28      193.40    140.43 o
   1  19   9      626.48      622.18     85.07 o
   2  19   9      234.36      212.83     52.05 o
   0  20   9      197.96      375.65    163.52 o
   1  20   9      293.20      166.23     81.24 o
   0   0  10    13671.24    16035.58   6254.80 o
   1   0  10     1224.04     1745.73    119.45 o
   2   0  10        4.64       13.52     29.61 o
   3   0  10      189.88      295.84     66.86 o
   4   0  10     2192.64     2381.02    134.73 o
   5   0  10       33.20       99.66     77.79 o
   0   1  10     1703.75     1671.83    557.74 o
   1   1  10      538.60     1219.98    758.31 o
   2   1  10     2112.66     2253.04     69.31 o
   3   1  10     2153.89     2051.97     72.78 o
   4   1  10      138.97      108.11     39.68 o
   5   1  10      897.34      766.21     68.83 o
   0   2  10       57.34      -38.02    258.90 o
   1   2  10     3041.75     3195.42     72.91 o
   2   2  10       56.24       23.45     21.18 o
   3   2  10     1093.26      992.78     43.62 o
   4   2  10     1025.86      991.89     62.67 o
   5   2  10       79.60      227.26     51.90 o
   0   3  10      658.76      712.35    184.46 o
   1   3  10     2380.73     2465.77     83.52 o
   2   3  10     1187.15     1110.26     33.24 o
   3   3  10       60.79       15.37     31.22 o
   4   3  10       71.62       35.41     31.17 o
   5   3  10       13.35      -56.44     45.31 o
   0   4  10     7063.39     7415.25    295.01 o
   1   4  10     3576.13     3749.27     96.67 o
   2   4  10      886.13      892.38     38.06 o
   3   4  10     2130.87     1995.52     64.72 o
   4   4  10      349.57      366.09     60.06 o
   5   4  10       82.63       88.89     88.77 o
   0   5  10       52.33        5.76     30.76 o
   1   5  10       25.91       39.25     54.03 o
   2   5  10     1141.85     1009.07     31.12 o
   3   5  10      669.92      598.90     31.53 o
   4   5  10       83.86        7.75     41.25 o
   5   5  10       33.60      112.53     57.71 o
   0   6  10       10.81       -1.85     34.64 o
   1   6  10      374.02      401.28     44.03 o
   2   6  10      149.75      208.66     26.52 o
   3   6  10      379.41      451.01     24.06 o
   4   6  10       98.34       -6.42     49.33 o
   5   6  10      404.52      496.51     60.63 o
   0   7  10        0.19       59.27     43.85 o
   1   7  10     1457.70     1367.10     49.96 o
   2   7  10      976.83     1013.55     34.71 o
   3   7  10      127.14       69.19     25.40 o
   4   7  10     1443.99     1428.30     75.55 o
   5   7  10       22.40      -81.35     54.24 o
   0   8  10     3477.27     3730.58    140.14 o
   1   8  10      912.48      812.26     37.99 o
   2   8  10       74.41       73.77     27.29 o
   3   8  10     1062.25     1151.27     46.50 o
   4   8  10      207.62      126.60     33.57 o
   5   8  10      614.77      726.20     74.32 o
   0   9  10        3.04       64.34     46.13 o
   1   9  10     1632.44     1579.56     45.40 o
   2   9  10      459.69      503.99     30.63 o
   3   9  10      171.46      313.57     46.74 o
   4   9  10      295.29      333.19     40.29 o
   5   9  10      263.19      324.37     57.01 o
   0  10  10        1.13       46.12     48.28 o
   1  10  10      248.33      163.26     23.95 o
   2  10  10      583.38      449.66     38.04 o
   3  10  10      537.09      613.62     42.53 o
   4  10  10      102.69      118.44     59.92 o
   0  11  10        6.84        8.85     33.90 o
   1  11  10      982.94      953.43     38.13 o
   2  11  10     1609.70     1485.68     56.80 o
   3  11  10      215.34      212.33     31.27 o
   4  11  10       94.94      344.67     89.48 o
   0  12  10      689.18      590.88     48.00 o
   1  12  10      818.03      734.21     37.39 o
   2  12  10      482.52      443.45     37.81 o
   3  12  10      415.12      362.50     39.62 o
   4  12  10      576.44      598.11     69.26 o
   0  13  10      699.99      642.25     57.46 o
   1  13  10       82.02      106.80     35.53 o
   2  13  10      254.06      217.20     55.12 o
   3  13  10      205.85      152.98     34.34 o
   4  13  10      488.97      660.49     92.35 o
   0  14  10       28.12      -30.78     66.67 o
   1  14  10      151.01       78.19     37.57 o
   2  14  10      305.02      291.35     47.29 o
   3  14  10       57.07       17.25     34.25 o
   4  14  10       38.17       15.65     92.09 o
   0  15  10      989.76      831.16     91.61 o
   1  15  10       24.35       77.76     46.87 o
   2  15  10      200.87      181.53     53.84 o
   3  15  10       27.28       12.17     39.85 o
   0  16  10       91.36      103.99     72.03 o
   1  16  10       85.48       46.82     44.85 o
   2  16  10       11.79      -37.94     42.30 o
   3  16  10      356.77      276.11     78.70 o
   0  17  10       80.28      177.73     78.10 o
   1  17  10      253.80       63.00     51.68 o
   2  17  10      207.45      120.97     84.03 o
   3  17  10        5.44      -95.23     63.94 o
   0  18  10       40.12       23.22     60.77 o
   1  18  10       54.34       45.02     50.91 o
   2  18  10      223.71      245.95     47.00 o
   0  19  10       10.64      -79.32     92.88 o
   1  19  10       10.30       32.86     52.12 o
   2  19  10      199.76      155.20     56.05 o
   0  20  10      298.52      186.57    194.38 o
   1  20  10       20.29        9.86     56.36 o
   1   0  11     2678.71     2847.80    465.28 o
   2   0  11      436.08      406.63     42.04 o
   3   0  11      229.20      203.62     38.37 o
   4   0  11     1618.79     1695.95    101.46 o
   5   0  11      164.02      191.38    107.05 o
   0   1  11     4061.24     3850.42   1209.75 o
   1   1  11     1815.64     1934.95    111.08 o
   2   1  11      879.65      817.45     23.11 o
   3   1  11      475.69      424.57     57.33 o
   4   1  11      595.70      653.66     73.08 o
   5   1  11      823.26      841.65     66.67 o
   0   2  11       41.75      132.30    201.04 o
   1   2  11      338.45      239.52     66.52 o
   2   2  11       34.33       29.33     23.95 o
   3   2  11      676.52      699.58     39.36 o
   4   2  11        6.99       92.49     38.24 o
   5   2  11      824.52      942.09     78.69 o
   0   3  11      171.06      217.38     64.30 o
   1   3  11       31.86       51.00     25.19 o
   2   3  11      546.27      493.81     21.46 o
   3   3  11      642.74      610.92     33.10 o
   4   3  11      915.57     1064.39     57.08 o
   5   3  11      313.61      289.24     53.22 o
   0   4  11      596.99      631.67     97.91 o
   1   4  11     1459.91     1450.93     45.71 o
   2   4  11      142.70      142.52     28.56 o
   3   4  11      489.42      522.73     46.56 o
   4   4  11      547.04      580.58     50.11 o
   5   4  11       71.57      -38.69     64.96 o
   0   5  11      447.57      459.25     69.24 o
   1   5  11     1670.08     1809.30     60.31 o
   2   5  11      701.74      595.78     34.05 o
   3   5  11     1506.90     1571.42     58.18 o
   4   5  11       71.11      332.28     66.69 o
   5   5  11       32.46       13.22     63.16 o
   0   6  11      661.04      674.60     38.41 o
   1   6  11      411.15      505.75     54.74 o
   2   6  11     4669.37     4908.96    115.26 o
   3   6  11      431.82      527.61     42.25 o
   4   6  11      911.46      964.01     49.99 o
   5   6  11      243.07      293.81     50.55 o
   0   7  11      375.83      442.18     42.21 o
   1   7  11     1656.65     1962.71     69.26 o
   2   7  11      458.62      423.99     31.00 o
   3   7  11     1602.90     1610.65     48.24 o
   4   7  11      554.01      473.84     38.40 o
   5   7  11       54.78       69.37     64.74 o
   0   8  11     1657.27     1933.82     97.07 o
   1   8  11      171.75       54.34     50.27 o
   2   8  11      880.57      775.85     40.72 o
   3   8  11     1831.58     1705.43     53.59 o
   4   8  11      201.49      230.66     30.08 o
   5   8  11       64.44       -2.43     69.65 o
   0   9  11      618.52      603.84     52.30 o
   1   9  11      116.01       97.96     31.10 o
   2   9  11      595.47      560.13     33.40 o
   3   9  11       30.32       10.21     24.46 o
   4   9  11       32.45       10.58     36.42 o
   0  10  11      432.21      299.14     43.95 o
   1  10  11     2775.53     2893.03     78.95 o
   2  10  11       19.62      -32.54     25.54 o
   3  10  11      297.51      432.86     48.06 o
   4  10  11      155.25      117.14     52.54 o
   0  11  11     5323.76     5145.58    177.13 o
   1  11  11      278.63      353.63     28.92 o
   2  11  11      694.87      646.38     45.49 o
   3  11  11      181.14       78.02     55.71 o
   4  11  11       81.33      181.05     96.60 o
   0  12  11      387.00      445.99     45.30 o
   1  12  11     1634.78     1605.14     54.71 o
   2  12  11      343.28      358.76     36.21 o
   3  12  11      115.07      137.25     32.13 o
   4  12  11       68.11      128.12     60.08 o
   0  13  11      493.93      612.61     60.65 o
   1  13  11      495.97      598.27     38.63 o
   2  13  11      168.58      179.40     35.85 o
   3  13  11       35.99       -3.70     32.68 o
   4  13  11       98.13      220.52     53.77 o
   0  14  11      697.54      771.37     69.57 o
   1  14  11      352.96      359.16     38.34 o
   2  14  11     1168.02     1203.28     78.07 o
   3  14  11        3.25      -38.65     37.72 o
   0  15  11       38.06      -19.89     64.64 o
   1  15  11     1243.76     1465.99     69.05 o
   2  15  11      349.86      293.98     56.65 o
   3  15  11       82.46       68.18     36.08 o
   0  16  11      258.71      217.03    118.31 o
   1  16  11      747.71      722.25     92.34 o
   2  16  11       60.65      161.97     53.67 o
   3  16  11       12.19      -17.33     47.20 o
   0  17  11      147.21      104.77    134.43 o
   1  17  11      153.90      193.75     51.61 o
   2  17  11      354.87      436.02     68.76 o
   0  18  11       98.36       63.93     75.86 o
   1  18  11       40.11      191.45     63.24 o
   2  18  11      285.89      182.85     70.32 o
   0  19  11      229.74      266.84    271.65 o
   1  19  11      252.58      302.60     82.07 o
   0  20  11       14.28      118.04    147.84 o
   0   0  12     1584.55     1501.17    250.37 o
   1   0  12     3084.53     3134.74    136.81 o
   2   0  12      376.67      381.30     93.58 o
   3   0  12      220.91      313.50     34.30 o
   4   0  12      403.38      434.95     62.88 o
   5   0  12      565.65      488.91     93.37 o
   0   1  12     4885.93     5152.97   1224.48 o
   2   1  12      864.22      435.15    128.63 o
   3   1  12      465.14      498.45     43.67 o
   4   1  12      493.82      451.06     35.48 o
   5   1  12       49.34       31.29     47.28 o
   0   2  12     1119.84      878.65    151.86 o
   1   2  12      860.94      798.85     49.70 o
   2   2  12      727.01      807.90     45.06 o
   3   2  12      506.05      601.20     35.35 o
   4   2  12      143.42       44.15     38.68 o
   5   2  12      177.38       86.11     49.67 o
   0   3  12     1553.52     1543.14    113.30 o
   1   3  12     2888.78     3087.93     76.92 o
   2   3  12       94.10       60.39     39.45 o
   3   3  12      927.59     1010.94     40.91 o
   4   3  12      900.51      812.11     57.70 o
   5   3  12      332.84      515.33     72.09 o
   0   4  12      880.00      887.19     65.95 o
   1   4  12     2588.20     2720.71     80.22 o
   2   4  12     1119.04     1241.11     43.48 o
   3   4  12      763.30      726.59     73.82 o
   4   4  12      319.72      422.16     52.56 o
   5   4  12      236.52       61.16     63.09 o
   0   5  12      239.75      248.38     58.68 o
   1   5  12      537.80      219.03    308.99 o
   2   5  12     1163.87     1196.91     44.07 o
   3   5  12      155.87      140.80     32.81 o
   4   5  12      547.02      623.28     53.40 o
   5   5  12       15.17        8.93     49.55 o
   0   6  12        7.31       27.21     40.26 o
   1   6  12      522.74      617.10     73.99 o
   2   6  12       42.77       41.82     19.68 o
   3   6  12     1025.75     1150.45     39.85 o
   4   6  12      496.74      438.26     51.35 o
   5   6  12      207.53      184.16     56.56 o
   0   7  12      331.46      382.02    194.08 o
   1   7  12       62.93       99.51     24.60 o
   2   7  12      581.89      518.29     27.25 o
   3   7  12     1109.45     1010.39     39.37 o
   4   7  12     1180.65     1305.95     58.40 o
   5   7  12       49.20       95.23     50.75 o
   0   8  12      669.96      730.52     42.01 o
   1   8  12      555.56      477.18     42.58 o
   2   8  12     1252.77     1373.30     70.17 o
   3   8  12      870.80      894.44     45.60 o
   4   8  12       51.67       17.66     50.91 o
   0   9  12      560.27      494.40     45.81 o
   1   9  12     1347.45     1591.88     50.62 o
   2   9  12      277.88      269.70     25.11 o
   3   9  12      197.04      170.20     27.62 o
   4   9  12      329.91      343.37     79.11 o
   0  10  12      522.32      490.96     48.76 o
   1  10  12      550.61      414.34     35.71 o
   2  10  12      352.92      318.09     42.68 o
   3  10  12       45.35       46.75     33.40 o
   4  10  12       37.37       98.34     59.72 o
   0  11  12     2133.71     2057.40     97.12 o
   1  11  12      286.75      299.77     37.57 o
   2  11  12      859.78     1007.61     50.45 o
   3  11  12      441.95      523.10     37.60 o
   4  11  12       99.74      113.48     57.52 o
   0  12  12      884.51     1091.89     74.97 o
   1  12  12     1149.86     1228.87     45.81 o
   2  12  12      648.99      579.49     39.59 o
   3  12  12      430.37      346.26     48.71 o
   4  12  12       71.64        1.07    100.52 o
   0  13  12      587.34      210.98     85.11 o
   1  13  12      376.72      344.59     36.36 o
   2  13  12      679.12      776.98     51.43 o
   3  13  12      307.90      314.72    100.87 o
   4  13  12      176.88      171.86     53.55 o
   0  14  12       13.77       39.98     62.76 o
   1  14  12      205.52      222.38     33.67 o
   2  14  12        0.02      -22.02     37.13 o
   3  14  12      185.89       68.92     44.54 o
   0  15  12      121.25      -39.18     83.39 o
   1  15  12      275.10      126.70     52.97 o
   2  15  12      209.85      170.86     42.37 o
   3  15  12      208.83      129.88     52.68 o
   0  16  12       26.28     -250.51    181.79 o
   1  16  12      690.09      526.34     52.12 o
   2  16  12      421.82      413.54     58.64 o
   3  16  12      264.00      518.56     73.38 o
   0  17  12       25.61     -132.87     88.58 o
   1  17  12      298.53      363.30     63.03 o
   2  17  12        7.55      -17.00     67.37 o
   0  18  12      238.72      290.65    101.97 o
   1  18  12        1.08        4.70     86.46 o
   2  18  12       39.96       11.41     48.08 o
   0  19  12       26.86      -94.24    108.06 o
   1  19  12       79.61       74.92     44.49 o
   1   0  13      846.49      590.95    321.85 o
   2   0  13     2264.10     2305.07    203.00 o
   3   0  13      177.94      133.59     97.86 o
   4   0  13      288.02      312.78     41.61 o
   5   0  13      127.95      290.91    129.80 o
   0   1  13       13.11      -52.49    346.83 o
   1   1  13     1172.13     1183.85     70.88 o
   2   1  13      113.55       53.46     60.23 o
   3   1  13       87.50      115.47     36.49 o
   4   1  13       24.37       -8.90     55.31 o
   5   1  13      260.13      160.21     95.68 o
   0   2  13     2457.49     1568.80   2437.79 o
   1   2  13      820.45      827.33     75.34 o
   2   2  13      170.89      253.66     49.36 o
   3   2  13     1165.22     1301.93     49.01 o
   4   2  13     1393.74     1360.72     71.06 o
   5   2  13      103.71       99.66     46.59 o
   0   3  13        7.23      -31.79     78.68 o
   1   3  13     1229.07     1303.31     47.54 o
   2   3  13      391.90      339.14     35.76 o
   3   3  13     1257.30     1286.53     61.51 o
   4   3  13      728.27      790.19     68.67 o
   5   3  13      251.14      175.12     75.08 o
   0   4  13      482.41      292.34    362.01 o
   1   4  13      969.45      953.72     56.63 o
   2   4  13      707.55      703.05     32.36 o
   3   4  13      988.17     1038.70     44.59 o
   4   4  13     1172.40     1187.16     72.29 o
   5   4  13      120.80       11.40     54.29 o
   0   5  13       10.60       23.04     90.04 o
   1   5  13       35.39       13.36     51.92 o
   2   5  13      728.08      581.45     33.65 o
   3   5  13      268.35      287.04     44.40 o
   4   5  13      117.10      -13.23     52.08 o
   5   5  13       22.34       55.30     86.38 o
   0   6  13     5101.24     5702.93    194.46 o
   1   6  13      630.77      610.35     84.00 o
   2   6  13     1054.58     1078.54     37.53 o
   3   6  13      496.83      483.02     32.42 o
   4   6  13       16.01       -8.55     38.18 o
   5   6  13      108.90      208.09     78.62 o
   0   7  13     7592.32     8120.41    240.74 o
   1   7  13      554.96      555.19     43.49 o
   2   7  13      811.76      874.02     31.88 o
   3   7  13      250.02      264.64     23.00 o
   4   7  13      113.23      306.26     49.62 o
   0   8  13      127.59      142.86     61.16 o
   1   8  13     2034.12     2089.09    103.15 o
   2   8  13     1311.03     1316.94     48.98 o
   3   8  13      439.71      427.37     33.17 o
   4   8  13      146.62      146.39     58.62 o
   0   9  13     1235.97     1350.19     69.83 o
   1   9  13     1356.08     1439.44     60.33 o
   2   9  13      227.07      207.90     23.98 o
   3   9  13      975.82     1185.67     58.41 o
   4   9  13       96.92      147.28     48.55 o
   0  10  13     2218.57     2290.50    104.67 o
   1  10  13      412.82      405.97     28.75 o
   2  10  13       92.06       78.03     26.14 o
   3  10  13        3.36      -18.65     26.46 o
   4  10  13      914.13     1080.83     73.56 o
   0  11  13      328.39      444.37     61.92 o
   1  11  13      839.61      992.35     61.24 o
   2  11  13      217.05      120.08     41.37 o
   3  11  13      382.42      215.19     50.18 o
   4  11  13       20.53       -0.73     85.07 o
   0  12  13      737.86      786.74     59.02 o
   1  12  13      974.02      927.80     48.99 o
   2  12  13      391.96      315.19     34.53 o
   3  12  13      328.33      340.33     50.46 o
   4  12  13       70.44      140.75     60.42 o
   0  13  13     1071.42     1095.79     99.19 o
   1  13  13      348.00      325.07     38.53 o
   2  13  13      963.74     1134.49     76.09 o
   3  13  13      102.97      207.19     49.93 o
   0  14  13     1074.83      988.85    104.90 o
   1  14  13      251.31      341.98     49.99 o
   2  14  13       95.36      120.80     36.71 o
   3  14  13      742.67      889.71     91.67 o
   0  15  13       29.23      -20.86     42.56 o
   1  15  13       96.01       56.41     35.10 o
   2  15  13      537.33      447.19     68.19 o
   3  15  13       21.65        9.76     46.45 o
   0  16  13        5.67      128.25     99.08 o
   1  16  13      153.82       77.09     87.17 o
   2  16  13        2.66       39.81     79.05 o
   0  17  13      231.50      407.34     86.06 o
   1  17  13       39.87       39.03     47.32 o
   2  17  13       81.70       64.94     80.35 o
   0  18  13       65.36       63.85    292.55 o
   1  18  13      355.51      374.22     57.47 o
   0  19  13       10.55     -106.58     71.06 o
   0   0  14       93.68     -140.97    328.07 o
   1   0  14      779.19      519.76    364.57 o
   2   0  14      165.90       22.27    119.63 o
   3   0  14      360.38      325.16     66.18 o
   4   0  14      837.77      932.72    101.90 o
   5   0  14      153.57      187.64     46.46 o
   0   1  14      130.52       43.73    165.03 o
   1   1  14      828.32      746.94     90.39 o
   2   1  14      665.50      733.97    109.60 o
   3   1  14     2237.61     2283.04     84.76 o
   4   1  14      839.63      823.14     46.24 o
   5   1  14       33.74       14.36     50.36 o
   0   2  14      110.43      165.87     38.12 o
   1   2  14      533.82     -137.21    285.72 o
   2   2  14      844.98      785.14     44.06 o
   3   2  14      279.51      284.44     19.38 o
   4   2  14      311.03      417.68     43.35 o
   5   2  14      139.65       86.76     74.35 o
   0   3  14      872.02      849.17     89.73 o
   1   3  14       24.66        9.14     19.49 o
   2   3  14     1858.92     1920.29     57.46 o
   3   3  14      506.37      530.29     46.64 o
   4   3  14      236.17      160.46     43.23 o
   5   3  14      142.06      173.39     45.60 o
   0   4  14     1763.25     1692.91    116.92 o
   1   4  14      386.63       95.50    106.05 o
   2   4  14      496.86      522.74     46.15 o
   3   4  14      625.57      572.76     40.39 o
   4   4  14      158.40      -60.15    145.04 o
   5   4  14      281.41      163.33     67.77 o
   0   5  14      822.83      830.90    124.40 o
   1   5  14     2339.16     2496.50     75.89 o
   2   5  14      252.66      233.63     18.91 o
   3   5  14      341.27      294.77     31.27 o
   4   5  14      454.43      481.58     52.16 o
   0   6  14     2222.70     2348.89     90.98 o
   1   6  14      140.02      179.79     47.75 o
   2   6  14     1009.86      886.69     34.07 o
   3   6  14      252.87      301.15     28.55 o
   4   6  14       95.24      180.78     42.67 o
   0   7  14       92.82      124.16     85.54 o
   1   7  14     2356.63     2311.40     64.53 o
   2   7  14      143.87      104.39     24.87 o
   3   7  14      185.81      129.83     23.63 o
   4   7  14       81.77       91.07     47.57 o
   0   8  14       12.79      138.88     40.43 o
   1   8  14      950.89      174.63    621.91 o
   2   8  14      307.95      349.15     23.52 o
   3   8  14      257.10      252.60     24.92 o
   4   8  14      233.73      117.79     72.26 o
   0   9  14      639.23      727.61    100.19 o
   1   9  14     1080.25      989.05     37.20 o
   2   9  14     1837.62     1993.49     64.67 o
   3   9  14      383.72      315.36     31.56 o
   4   9  14      236.75      138.77     68.00 o
   0  10  14      474.22      188.11    137.88 o
   1  10  14     1208.23     1193.62     55.67 o
   2  10  14      968.24      860.60     44.97 o
   3  10  14     1317.54     1336.66     67.91 o
   4  10  14      162.77      234.95     52.62 o
   0  11  14     1034.47     1162.73     91.26 o
   1  11  14      354.50      328.01     42.30 o
   2  11  14      663.89      734.03     41.66 o
   3  11  14      467.52      287.69     52.70 o
   4  11  14       74.12       49.50     67.27 o
   0  12  14      815.31      978.03     95.36 o
   1  12  14       91.93      120.80     32.77 o
   2  12  14      233.07      234.68     35.49 o
   3  12  14       27.99       17.92     55.81 o
   0  13  14      206.54      235.88     48.44 o
   1  13  14      333.11      384.30     44.79 o
   2  13  14        1.24       80.46     41.09 o
   3  13  14      544.63      684.47     66.66 o
   0  14  14      126.25       73.53     86.68 o
   1  14  14      323.75      200.21     61.60 o
   2  14  14      564.66      542.18     59.86 o
   3  14  14       27.32       70.45     44.90 o
   0  15  14       84.36      137.87     49.32 o
   1  15  14       34.39       13.65     77.54 o
   2  15  14      199.17      206.70     55.86 o
   3  15  14      127.13      122.83     69.88 o
   0  16  14        1.42      471.42    105.56 o
   1  16  14       37.20      -42.22     47.43 o
   2  16  14      165.36      133.62     46.62 o
   0  17  14       36.60     -200.40    208.37 o
   1  17  14      251.27      204.60     53.63 o
   2  17  14       90.28       58.92     49.53 o
   0  18  14       12.91       41.78     66.52 o
   1  18  14       48.27      -12.34     55.65 o
   1   0  15     1388.21     1444.54    276.24 o
   2   0  15      869.28      904.48     64.76 o
   3   0  15     1191.02     1283.59    111.36 o
   4   0  15      157.79      -78.81     79.72 o
   5   0  15      250.83      279.69     83.54 o
   0   1  15     1784.85     2225.77    390.39 o
   1   1  15      401.31      377.89    110.52 o
   2   1  15     1344.30     1432.92     61.33 o
   3   1  15      769.42      441.24     69.68 o
   4   1  15      969.70     1045.48     98.42 o
   5   1  15       55.78      -13.23     72.86 o
   0   2  15       62.90      149.83    247.92 o
   1   2  15      329.75      345.73     78.33 o
   2   2  15      476.35      539.42     90.36 o
   3   2  15      431.26      490.65     49.57 o
   4   2  15        4.38       20.76     26.53 o
   0   3  15     1039.72     1105.39     81.40 o
   1   3  15     1830.73     1860.98     49.53 o
   2   3  15     1009.12      925.75     97.06 o
   3   3  15      437.83      410.87     34.27 o
   4   3  15      242.80      197.93     35.92 o
   0   4  15     4366.73     4334.85    155.32 o
   1   4  15       20.70        2.70     38.25 o
   2   4  15       86.96      102.54     64.16 o
   3   4  15       46.78       13.40     13.11 o
   4   4  15      466.20      519.91     35.14 o
   0   5  15        1.76      -13.42     25.54 o
   1   5  15     1307.31     1328.26     44.21 o
   2   5  15      287.59      291.99     29.09 o
   3   5  15       61.21        8.03     30.54 o
   4   5  15      357.85      204.17     49.72 o
   0   6  15       10.82        4.90     29.32 o
   1   6  15      299.35      401.74     38.20 o
   2   6  15      325.46      333.75     29.06 o
   3   6  15      230.84      248.84     22.40 o
   4   6  15       56.99       26.49     47.41 o
   0   7  15      132.60       47.81    122.82 o
   1   7  15      387.57      302.53     52.20 o
   2   7  15       25.85       23.04     21.31 o
   3   7  15      331.61      313.81     33.08 o
   4   7  15      163.16      202.50     46.08 o
   0   8  15       12.78       59.59     40.43 o
   1   8  15      209.40      234.87     37.40 o
   2   8  15      444.35      351.91     28.43 o
   3   8  15      162.44      103.87     43.22 o
   4   8  15      824.53     1262.54     97.59 o
   0   9  15     1237.69     1134.40    109.50 o
   1   9  15      303.42      197.55     53.55 o
   2   9  15      652.15      593.15     30.24 o
   3   9  15      245.77      197.08     21.92 o
   4   9  15       70.39      258.09     47.79 o
   0  10  15     1407.02     1332.38     96.02 o
   1  10  15      130.71       -3.34    105.31 o
   2  10  15      322.63      352.67     38.31 o
   3  10  15       42.82      -57.55     38.37 o
   4  10  15       82.92      128.73     56.64 o
   0  11  15      697.45      700.77    209.84 o
   1  11  15      475.27      462.57     39.58 o
   2  11  15      509.70      466.37     46.77 o
   3  11  15      572.65      626.19     47.55 o
   4  11  15       57.05        1.40     49.70 o
   0  12  15       42.86      102.86     74.83 o
   1  12  15      258.47      278.14     30.05 o
   2  12  15      250.33      183.04     41.38 o
   3  12  15      765.70      804.95     96.43 o
   0  13  15        0.53      -13.97     36.26 o
   1  13  15       46.14        8.23     79.15 o
   2  13  15      466.60      593.30     45.67 o
   3  13  15      124.92       77.80     58.93 o
   0  14  15        0.34       -7.91     52.13 o
   1  14  15       54.55      248.33     41.11 o
   2  14  15      210.32      126.00     68.81 o
   3  14  15      134.68      282.68     66.82 o
   0  15  15      124.78      135.59     79.02 o
   1  15  15     1126.58     1256.38     64.79 o
   2  15  15      282.82      337.69     61.46 o
   0  16  15     1853.62     1848.04    239.73 o
   1  16  15      199.35      281.79     66.67 o
   2  16  15      626.19      647.85     72.25 o
   0  17  15      459.35      447.72    114.67 o
   1  17  15      842.19      971.95     86.45 o
   0  18  15       12.92      159.76    542.02 o
   1  18  15       65.85       44.71     63.38 o
   0   0  16     3334.50      570.28   2118.01 o
   1   0  16       32.54      132.55    113.40 o
   2   0  16      806.30      684.19     55.33 o
   3   0  16        4.67      181.31    170.61 o
   4   0  16       59.06      379.48    156.76 o
   0   1  16      368.44      339.39    214.81 o
   1   1  16      659.73      959.47    268.28 o
   2   1  16      134.86      169.77     29.40 o
   3   1  16     1862.69     1827.99    105.49 o
   4   1  16      145.48      143.38     37.90 o
   0   2  16     2301.95      871.10    344.94 o
   1   2  16     3091.78     2992.55    103.24 o
   2   2  16     3003.75     3191.31    106.67 o
   3   2  16      361.94      460.68     62.77 o
   4   2  16      248.64      279.79     42.92 o
   0   3  16     3464.13     3650.75    147.12 o
   1   3  16      719.89      552.69     99.42 o
   2   3  16      569.67      404.84     82.52 o
   3   3  16     1386.04     1409.73    140.14 o
   4   3  16      215.55      186.09     20.57 o
   0   4  16      319.78       95.16    160.85 o
   1   4  16      407.89      382.46     55.52 o
   2   4  16      396.86      260.77     82.15 o
   3   4  16      217.01       39.14     46.82 o
   4   4  16      377.52      229.65     48.37 o
   0   5  16      545.38    -1122.41    897.12 o
   1   5  16      292.02      231.24     53.16 o
   2   5  16      233.66      182.30     38.82 o
   3   5  16      686.21      659.61     26.75 o
   4   5  16      629.77      577.93     48.61 o
   0   6  16     1511.12     1580.58    152.29 o
   1   6  16     1335.09     1263.80     86.11 o
   2   6  16      967.62     1139.64     44.86 o
   3   6  16     1178.64     1173.78     36.11 o
   4   6  16       20.33      160.78    112.57 o
   0   7  16      948.36     1067.10     58.85 o
   1   7  16      539.84      639.58     79.64 o
   2   7  16      520.05      557.52     53.19 o
   3   7  16      400.23      414.45     27.43 o
   4   7  16      434.32      376.99     51.25 o
   0   8  16     2274.70     2422.50    107.68 o
   1   8  16       50.31       49.80     46.35 o
   2   8  16      182.35      205.51     35.66 o
   3   8  16      231.10      218.27     28.29 o
   4   8  16       74.13      104.19     59.03 o
   0   9  16      552.02      682.90    128.10 o
   1   9  16       34.30       47.91     60.59 o
   2   9  16      236.18      243.45     28.01 o
   3   9  16       54.27       59.84     42.50 o
   4   9  16      259.54      407.04     55.47 o
   0  10  16        0.41      -53.86     94.32 o
   1  10  16      367.94      281.31     58.98 o
   2  10  16      454.52      544.53     36.89 o
   3  10  16       33.86      196.37     41.56 o
   4  10  16       48.25       28.84     38.61 o
   0  11  16      383.35      243.27    131.75 o
   1  11  16       38.85       21.84     61.98 o
   2  11  16       43.49       57.27     29.85 o
   3  11  16      110.79       31.64     69.44 o
   0  12  16       67.05      143.61     73.76 o
   1  12  16      244.33      385.18     56.93 o
   2  12  16       37.92       36.03     37.78 o
   3  12  16      422.03      356.11     50.95 o
   0  13  16      278.65      208.32    209.93 o
   1  13  16      234.29      193.84     66.48 o
   2  13  16       20.06       -4.79     51.23 o
   3  13  16      265.27      231.70     51.25 o
   0  14  16       29.82       57.65     44.12 o
   1  14  16      453.72      630.36     59.17 o
   2  14  16      623.65      605.74    124.81 o
   3  14  16      340.70      274.45     50.29 o
   0  15  16      490.39      616.83     86.53 o
   1  15  16       16.65       60.32     41.96 o
   2  15  16      100.20      212.26    122.78 o
   0  16  16       10.04      105.87     85.76 o
   1  16  16       77.94      193.18     68.51 o
   2  16  16       11.56      -40.02     58.02 o
   1  17  16       29.14       13.72     81.83 o
   1   0  17      263.25     -103.74    475.14 o
   2   0  17     1256.90     1364.98    141.41 o
   3   0  17      932.49      866.57     96.14 o
   4   0  17      215.76      252.72     93.53 o
   0   1  17       75.58       74.41    160.59 o
   1   1  17      672.96      651.95    111.22 o
   2   1  17      298.92      272.94     34.02 o
   3   1  17      230.09      184.49     69.17 o
   4   1  17      361.81      466.06    121.41 o
   0   2  17       53.14       -7.33    136.67 o
   1   2  17      172.49      225.93     78.06 o
   2   2  17      827.59      780.90     45.04 o
   3   2  17      100.47      137.73     55.08 o
   4   2  17       11.06      -68.39     69.77 o
   0   3  17      718.57      803.15    100.38 o
   1   3  17      346.84      219.43    154.35 o
   2   3  17      949.86      983.90     51.82 o
   3   3  17      768.84      524.17    100.45 o
   4   3  17      426.24      501.85     70.84 o
   0   4  17     1752.98     1850.38     69.11 o
   1   4  17     1250.10     1199.57     51.93 o
   2   4  17      525.70      479.74     56.45 o
   3   4  17      367.77      392.60     65.83 o
   4   4  17      498.66      507.17     30.52 o
   0   5  17     2437.84     2697.52    233.54 o
   1   5  17     2132.96     2335.48     94.16 o
   2   5  17      445.91      452.64     33.10 o
   3   5  17     1044.29      985.15     48.00 o
   4   5  17      300.46      246.83     28.48 o
   0   6  17       59.99       48.32     45.98 o
   1   6  17      602.31      551.17     49.84 o
   2   6  17      221.25      162.77     21.85 o
   3   6  17       42.38      266.02     92.34 o
   4   6  17       35.33        3.21     29.83 o
   0   7  17      120.18       99.34    135.22 o
   1   7  17     1359.81     1486.56     67.48 o
   2   7  17       25.71       -6.21     35.75 o
   3   7  17       82.72       98.95     27.30 o
   4   7  17       46.10       86.49     66.87 o
   0   8  17      945.29      998.76    174.80 o
   1   8  17      300.77      279.04     34.49 o
   2   8  17      314.30      322.19     27.57 o
   3   8  17      248.45      352.12     27.95 o
   4   8  17      417.10      584.43     45.60 o
   0   9  17     1874.22     1765.09     92.77 o
   1   9  17     1169.97     1218.98     62.12 o
   2   9  17      551.26      546.93     50.40 o
   3   9  17      338.66      481.01     42.21 o
   0  10  17       24.64      -49.76    122.46 o
   1  10  17       30.90        1.03     54.49 o
   2  10  17       70.85      -31.72     36.35 o
   3  10  17      103.97        3.87     40.44 o
   0  11  17       42.97      118.08     50.38 o
   1  11  17      472.77      421.37     36.49 o
   2  11  17      185.81      267.65     41.88 o
   3  11  17      120.03       29.13     56.77 o
   0  12  17      178.58      374.98     91.34 o
   1  12  17      115.73      101.47     32.59 o
   2  12  17      611.67      591.23     57.42 o
   3  12  17      108.24       76.57     36.37 o
   0  13  17      480.17      723.78    108.35 o
   1  13  17     1015.42     1057.57     77.34 o
   2  13  17       45.00      -36.96     46.30 o
   3  13  17       57.84       -8.01     36.94 o
   0  14  17       96.48      -62.08    113.50 o
   1  14  17       63.53      217.05     57.07 o
   2  14  17      152.92      139.19     65.65 o
   0  15  17       19.28       81.59     88.72 o
   1  15  17      185.03      349.30     55.70 o
   2  15  17      123.56       78.23     56.58 o
   0  16  17        3.43      -61.97     81.01 o
   1  16  17       34.64       71.28     60.61 o
   0  17  17       45.27       79.63     85.04 o
   0   0  18     1132.55      -75.38    921.53 o
   1   0  18     1436.98     1561.91    102.10 o
   2   0  18        1.33      100.86    359.87 o
   3   0  18      323.96      185.31     98.13 o
   4   0  18      103.70      184.04    121.42 o
   0   1  18     4789.14     4706.77    339.49 o
   1   1  18     1134.14     1208.26    253.26 o
   2   1  18      912.92      927.80     57.59 o
   3   1  18      272.43      287.87     50.76 o
   4   1  18       63.18      130.73     73.24 o
   0   2  18      925.45     -232.60    542.53 o
   1   2  18     4479.21     4858.91    166.05 o
   2   2  18       41.59       16.53     43.34 o
   3   2  18      838.55      901.98     66.86 o
   4   2  18      127.94       30.01     69.40 o
   0   3  18       13.28       25.45     81.26 o
   1   3  18      294.44      430.47    154.97 o
   2   3  18      597.70      648.71     68.67 o
   3   3  18      261.52      234.48     60.84 o
   4   3  18      266.09      145.28     77.25 o
   0   4  18       21.10       -6.16     25.20 o
   1   4  18      234.32      253.15     65.65 o
   2   4  18       32.47      -42.03     28.02 o
   3   4  18      776.10      717.74     49.09 o
   4   4  18      354.45      172.54     63.58 o
   0   5  18        0.90      -20.85    110.34 o
   1   5  18      466.87      518.26     59.14 o
   2   5  18      261.06      363.18     58.95 o
   3   5  18      781.69      838.59     72.41 o
   4   5  18      170.34      113.67    110.35 o
   0   6  18      476.01      223.05    390.60 o
   1   6  18     2112.15     2289.99     84.55 o
   2   6  18      503.95      527.21     37.04 o
   3   6  18       68.37      172.16     42.47 o
   4   6  18      637.44      605.70     74.87 o
   0   7  18      873.66      776.07     45.07 o
   1   7  18       15.65        9.21     36.52 o
   2   7  18      690.62      763.32     38.37 o
   3   7  18      189.23      245.13     44.17 o
   4   7  18      196.28      299.22     94.62 o
   0   8  18       92.18      158.98     64.36 o
   1   8  18       44.58       18.42     39.91 o
   2   8  18      250.18      243.37     31.05 o
   3   8  18       22.60       42.52     31.31 o
   0   9  18      170.85      203.08     63.35 o
   1   9  18      181.61      133.48     29.43 o
   2   9  18      245.76      293.30     33.32 o
   3   9  18        7.36       12.07     45.89 o
   0  10  18        2.15      -20.32    142.71 o
   1  10  18      409.41      401.97     72.54 o
   2  10  18      986.10     1034.66     57.07 o
   3  10  18      288.07      230.57     61.59 o
   0  11  18       71.04      244.27    145.81 o
   1  11  18       36.50       14.10     43.75 o
   2  11  18      628.29      606.00     53.17 o
   3  11  18       52.28      -67.82     54.04 o
   0  12  18        4.98      116.87    142.97 o
   1  12  18      646.51      661.87     45.04 o
   2  12  18       41.43       51.11     46.03 o
   3  12  18       32.47       52.86    128.71 o
   0  13  18       32.66       40.19     71.02 o
   1  13  18        9.40        7.18     96.77 o
   2  13  18      154.30      311.42    151.27 o
   0  14  18      371.23      489.94     89.04 o
   1  14  18       36.75      171.69     62.88 o
   2  14  18      270.71      406.43     73.69 o
   0  15  18       80.67       -5.47     68.03 o
   1  15  18      488.74      219.37    103.75 o
   0  16  18       65.71      226.03     54.10 o
   1  16  18       36.11       85.87    123.27 o
   1   0  19      173.22      192.42     48.46 o
   2   0  19      633.65      618.09     85.63 o
   3   0  19       61.75      237.13     94.52 o
   4   0  19      217.31       -2.34     79.30 o
   0   1  19     3267.79      390.37   1864.58 o
   1   1  19      890.94      909.09     95.62 o
   2   1  19       80.10      112.96     50.82 o
   3   1  19      384.56      333.96     39.13 o
   4   1  19      438.85      627.42    109.44 o
   0   2  19     1244.21     1234.61    121.05 o
   1   2  19      404.43       98.88    101.19 o
   2   2  19       30.88       23.83     88.78 o
   3   2  19      226.10      279.63     54.12 o
   4   2  19      241.89      102.93    106.52 o
   0   3  19     1039.14      197.79    538.09 o
   1   3  19      123.87      220.34     56.59 o
   2   3  19      265.97      194.09     53.16 o
   4   3  19        9.92       62.28     66.56 o
   0   4  19      298.60      393.26     36.74 o
   1   4  19      292.53      298.92     81.39 o
   2   4  19      135.66      243.37     57.96 o
   3   4  19       18.68       13.55     36.91 o
   4   4  19      265.35      281.67     89.61 o
   0   5  19      315.81      168.91    104.46 o
   1   5  19      700.51      834.16     39.87 o
   2   5  19       12.36       52.76     48.64 o
   3   5  19      134.16       86.45     46.96 o
   4   5  19      213.91      108.82    174.03 o
   0   6  19      303.91      290.05     40.51 o
   1   6  19      390.63      355.55     28.92 o
   2   6  19      105.63      206.22     62.94 o
   3   6  19      314.26      159.09     82.41 o
   0   7  19        2.36      -65.15    164.82 o
   1   7  19      791.61      508.87     72.34 o
   2   7  19      155.97      184.40     18.22 o
   3   7  19        9.01       67.05     50.08 o
   0   8  19      256.74      268.26     50.28 o
   1   8  19      390.40      243.24    113.95 o
   2   8  19      529.07      488.82     40.16 o
   3   8  19      485.81      530.00     37.27 o
   0   9  19      233.37      281.79     51.57 o
   1   9  19      141.53       75.10     77.01 o
   2   9  19        8.38       32.51     26.79 o
   3   9  19        5.69      228.07     84.39 o
   0  10  19     1006.50     1474.73    135.46 o
   1  10  19       24.28      117.88     55.64 o
   2  10  19       24.02       95.87     52.09 o
   3  10  19       23.18       36.17     54.09 o
   0  11  19      161.49      511.99     96.06 o
   1  11  19      236.62      230.02     37.41 o
   2  11  19      296.48      359.59     61.65 o
   3  11  19      163.23      213.69     93.75 o
   0  12  19      517.63      510.51     77.89 o
   1  12  19      101.42       86.84     42.82 o
   2  12  19      389.70      413.90     58.76 o
   0  13  19       89.12       89.30     60.42 o
   1  13  19       39.92      148.51     99.70 o
   2  13  19       67.98      245.10     75.40 o
   0  14  19       45.99       76.05     66.05 o
   1  14  19      242.77      145.64     64.98 o
   0  15  19        8.41      143.41    174.87 o
   1  15  19      149.77      192.25    120.98 o
   0   0  20     1728.74     2009.30    296.03 o
   1   0  20       10.78       91.69     68.89 o
   2   0  20      104.98      565.30    334.56 o
   3   0  20      769.70      970.70    128.70 o
   4   0  20      311.12      539.88    122.73 o
   0   1  20      386.50      520.00     59.10 o
   1   1  20      102.04       21.92    140.50 o
   2   1  20      790.26      946.52     55.27 o
   3   1  20       95.55       97.13     21.86 o
   4   1  20      575.49      604.70     93.20 o
   0   2  20     1032.44      969.12    104.12 o
   1   2  20      620.29      622.88     62.80 o
   2   2  20      133.15      141.66     61.02 o
   3   2  20      131.73      146.60     29.06 o
   4   2  20      117.70      -88.96    101.59 o
   0   3  20     1743.17     1567.92     74.01 o
   1   3  20       84.75      137.91     75.75 o
   2   3  20      870.12      997.66     52.11 o
   3   3  20       15.33       44.48     66.34 o
   4   3  20      126.34      176.13     86.47 o
   0   4  20       43.42       -2.42    134.55 o
   1   4  20      591.71      628.45     43.75 o
   2   4  20      476.51      427.95     53.10 o
   3   4  20      299.98      186.57     48.46 o
   0   5  20     2618.81     2965.52    117.48 o
   1   5  20      131.11      212.65     43.66 o
   2   5  20      807.03      829.43     79.45 o
   3   5  20      447.82      483.24     53.92 o
   0   6  20        0.22      -49.13     73.81 o
   1   6  20     1371.87     1480.14     53.93 o
   2   6  20      137.17      108.94     38.33 o
   3   6  20      101.76       88.81     72.71 o
   0   7  20     2212.17     2135.56    170.33 o
   1   7  20       30.21        2.91     26.20 o
   2   7  20      628.15      547.20     31.39 o
   3   7  20       10.91      -26.14     33.50 o
   0   8  20     1061.52     1242.58    140.86 o
   1   8  20     1008.41     1069.03     51.24 o
   2   8  20      129.32       98.22     29.80 o
   3   8  20      429.15      403.55     57.31 o
   0   9  20      156.27       63.40     73.81 o
   1   9  20      750.61      835.17     74.92 o
   2   9  20       30.65      158.22     83.27 o
   3   9  20      345.53      352.23     78.46 o
   0  10  20       60.29       20.09     40.36 o
   1  10  20      134.03       98.56     40.93 o
   2  10  20      546.92      596.56     94.81 o
   3  10  20       59.71       54.46     54.44 o
   0  11  20       58.60      978.25    662.20 o
   1  11  20      601.01      745.41     56.03 o
   2  11  20      318.46      337.33    108.83 o
   0  12  20      459.44    -1150.70    809.03 o
   1  12  20      147.31      193.81     53.04 o
   2  12  20       92.60      158.23     68.97 o
   0  13  20      334.83      256.14    105.43 o
   1  13  20       91.31      252.57     77.42 o
   2  13  20      177.04      135.63     67.03 o
   0  14  20        0.26       34.23     63.90 o
   1  14  20      127.72      240.66     95.46 o
   1   0  21        0.01     1692.59   1238.59 o
   2   0  21       97.33      184.20     41.78 o
   3   0  21       11.44      -71.13     56.34 o
   0   1  21        0.32       69.79     95.11 o
   1   1  21      533.00      698.01     92.62 o
   2   1  21        3.20      215.34    132.52 o
   3   1  21       39.00        2.61     53.29 o
   0   2  21      215.82       33.72    203.64 o
   1   2  21      625.76      865.61     74.63 o
   2   2  21      407.24      321.40     42.62 o
   3   2  21       90.73      219.25     67.41 o
   0   3  21     1773.37     1839.26     96.09 o
   2   3  21      209.27      168.46     47.50 o
   3   3  21       60.52       48.72     62.24 o
   0   4  21      470.66    -1240.60   1165.72 o
   1   4  21      248.95       18.14    147.14 o
   2   4  21       29.70      -47.76     31.84 o
   3   4  21      138.06      180.14     88.86 o
   0   5  21       14.03       46.01     32.75 o
   1   5  21      321.17      324.70     46.37 o
   2   5  21       19.04       19.76     55.64 o
   3   5  21      180.41      116.13     46.66 o
   0   6  21        0.21       32.89     32.62 o
   1   6  21       14.57       24.69     81.04 o
   2   6  21      548.52      482.30     58.91 o
   3   6  21       48.58       87.94     70.10 o
   0   7  21     1024.33     1123.48    103.03 o
   1   7  21      735.21      695.33     52.78 o
   2   7  21      105.74       86.42     45.03 o
   3   7  21      217.25      137.33     74.45 o
   0   8  21      262.70      118.21     52.33 o
   1   8  21      524.48      510.46     63.12 o
   2   8  21        3.89       -7.35     53.74 o
   3   8  21      245.40      427.79    170.68 o
   0   9  21       21.00       -8.77    135.34 o
   1   9  21      128.68      338.47     94.48 o
   2   9  21       94.59       86.68     33.84 o
   0  10  21       70.36      161.47     80.19 o
   1  10  21      206.24      456.04     59.98 o
   2  10  21       41.94      140.14    100.00 o
   0  11  21     1325.44     1392.19    270.76 o
   1  11  21      144.12      510.07    280.30 o
   2  11  21       12.35       -4.86     42.34 o
   0  12  21      311.34      296.88     83.88 o
   1  12  21      174.78      414.21    133.04 o
   0  13  21      217.10      195.44     83.65 o
   1  13  21      211.75      126.32     90.74 o
   0  14  21      386.20      538.62    153.34 o
   0   0  22      836.02     -198.36    575.07 o
   1   0  22     2201.07     2222.26    122.59 o
   2   0  22       51.04       14.49    249.40 o
   3   0  22      581.08      435.43    103.13 o
   0   1  22      151.87        1.78    220.26 o
   1   1  22     1509.46     1529.67     70.23 o
   2   1  22       76.87        5.70     59.86 o
   3   1  22      646.99      999.20    135.02 o
   0   2  22      356.95      296.16     42.07 o
   1   2  22      126.23       69.56    154.74 o
   2   2  22      170.27       94.13     52.61 o
   3   2  22      230.73      272.78     74.91 o
   0   3  22     1138.74     1154.92    126.51 o
   1   3  22      447.08      262.71     89.17 o
   2   3  22      374.14      354.94     48.75 o
   3   3  22      355.97       86.38    125.51 o
   0   4  22      596.27      586.59     48.39 o
   1   4  22      871.92      829.91    163.52 o
   2   4  22      588.27      607.44     79.45 o
   3   4  22      336.80      247.65     87.17 o
   0   5  22      549.74     -648.08    988.84 o
   1   5  22      673.76      692.76     70.35 o
   2   5  22     1074.71     1142.53     88.20 o
   3   5  22      108.69      274.60     58.86 o
   0   6  22      149.67      201.74    142.46 o
   1   6  22      192.26      182.22     44.43 o
   2   6  22      202.02        9.88    102.51 o
   3   6  22      105.30      373.38    162.46 o
   0   7  22      360.62      408.99     44.27 o
   1   7  22      650.93      750.02     47.14 o
   2   7  22      241.36      111.03     78.77 o
   0   8  22      303.48       -1.44    162.36 o
   1   8  22      362.90      271.11     43.94 o
   2   8  22      171.33      173.26     82.95 o
   0   9  22      505.54      108.76    138.01 o
   1   9  22       36.06      -66.41    170.48 o
   2   9  22       29.81       59.90     48.64 o
   0  10  22       18.63      -39.11    129.22 o
   1  10  22      154.73       57.41     89.45 o
   2  10  22       66.74       69.13     33.04 o
   0  11  22       31.99     -226.85    163.85 o
   1  11  22       69.29      303.32    182.21 o
   0  12  22      926.97      523.72    220.93 o
   0  13  22      233.05       29.90     99.33 o
   1   0  23      454.29      427.84    134.64 o
   2   0  23      177.57       30.90     91.25 o
   3   0  23       34.79      -91.20     62.32 o
   0   1  23      208.44      219.91     61.52 o
   1   1  23      276.18      141.07    135.29 o
   2   1  23       79.54       93.10     86.52 o
   3   1  23      100.87      191.75     63.34 o
   0   2  23      160.74      151.84    119.42 o
   1   2  23      239.87      387.81    126.12 o
   2   2  23      102.24      110.50     61.99 o
   3   2  23       68.51        4.38    125.60 o
   0   3  23      189.86      179.13     60.41 o
   1   3  23      119.13      174.23     68.32 o
   2   3  23      693.84      592.40     48.86 o
   3   3  23      261.24      524.79    199.83 o
   0   4  23      433.50      492.90     46.44 o
   2   4  23      296.39      313.07     63.32 o
   3   4  23       45.96       91.50     93.47 o
   0   5  23        8.24       81.59     30.59 o
   1   5  23       55.49      -15.10     45.51 o
   2   5  23      193.18      347.29     49.48 o
   1   6  23      283.16      -93.49    302.54 o
   2   6  23       63.42       93.54    240.21 o
   0   7  23      100.34      226.41     58.58 o
   1   7  23      205.67      142.01     88.51 o
   2   7  23      502.15      475.39     61.35 o
   0   8  23       97.57      750.08    197.74 o
   1   8  23      250.70      205.86     65.62 o
   2   8  23       36.17       40.56     63.68 o
   0   9  23       67.31     1582.77    890.97 o
   1   9  23      448.57     -882.50    834.40 o
   2   9  23       65.30       44.59    150.58 o
   0  11  23      311.67      607.97    223.08 o
   1  11  23      767.69     1079.73    118.46 o
   1   0  24      665.56      712.03     81.00 o
   2   0  24      342.25      145.02    599.48 o
   0   1  24      197.21      131.43    136.37 o
   1   1  24      663.87      865.82    107.52 o
   2   1  24      214.31      460.91    292.75 o
   0   2  24      178.23      200.64    119.21 o
   1   2  24       34.47      308.54    859.76 o
   2   2  24      299.59      380.25     44.22 o
   0   3  24     1160.05     1260.95    141.13 o
   1   3  24      342.95     -140.09    948.10 o
   2   3  24      558.92      645.25     58.73 o
   0   4  24      135.07     2210.33   1100.93 o
   1   4  24      262.80      365.46    179.41 o
   2   4  24      562.56      500.59     57.99 o
   0   5  24        6.86     1726.63    893.64 o
   1   5  24      331.54     -603.52    495.27 o
   2   5  24      199.96      113.25     74.82 o
   0   6  24      122.65      -15.85    114.85 o
   1   6  24      271.85     1449.00    989.19 o
   2   6  24       76.85       78.28     60.93 o
   0   7  24       65.71     2793.27   1012.09 o
   1   7  24       99.30     2404.51    900.50 o
   2   7  24       41.70      137.16     58.69 o
   0   8  24       97.20      -47.09    188.53 o
   1   8  24      476.38      640.86    140.04 o
   0   9  24      544.96      415.58    170.62 o
   1   9  24      152.61      391.33    122.45 o
   0  10  24      245.39       53.94    171.31 o
   1   0  25      139.59      462.24     79.11 o
   2   0  25      491.66     -827.34   1723.25 o
   0   1  25      280.88      194.70     83.67 o
   1   1  25      117.41     -160.37    694.88 o
   2   1  25       49.43       35.97     44.00 o
   0   2  25      119.20      109.33     91.22 o
   1   2  25      247.58      375.50     77.86 o
   2   2  25      441.27    -1550.65   1344.62 o
   0   3  25      720.65     -216.52    409.58 o
   1   3  25      148.99       14.11     87.50 o
   2   3  25      326.49      342.64     53.32 o
   0   4  25      901.76      151.32    629.33 o
   1   4  25      375.75      330.52    461.97 o
   2   4  25       50.89       16.77     37.05 o
   0   5  25      122.39     3424.62   1660.17 o
   1   5  25       45.13       86.28     74.68 o
   0   6  25      231.18      311.86    149.91 o
   1   6  25      390.70      627.16    104.22 o
   0   7  25      252.01     1905.63    898.99 o
   1   7  25     1233.86     1471.06    172.05 o
   0   8  25      466.31      159.89    161.20 o
   1   8  25       43.39       48.57    199.09 o
   0   0  26        9.30        0.00    129.64 o
   1   0  26       15.36      340.15    158.33 o
   0   1  26       72.46      102.80    118.34 o
   1   1  26      352.94     -205.67    822.55 o
   0   2  26      253.53       28.94    129.59 o
   1   2  26      133.49       76.81     84.84 o
   1   3  26      186.12      179.08     57.44 o
   0   4  26      256.76      212.29    110.29 o
   1   4  26       45.89      207.11    228.54 o
   0   5  26      950.38     -102.66    720.95 o
   1   5  26       99.70     1264.10   1102.65 o
   0   6  26       28.12      873.17   1276.60 o
   0   1  27       88.76      103.32     75.93 o
   0   2  27      153.97      367.08    186.01 o
   0   3  27      476.90      508.95    134.07 o
 
